# Supplementary material for: Verification of reference intervals for routine biochemical tests using the reflimR in Turkish adults
Source: PLoS One. 2026 Feb 11;21(2):e0342530. doi: 10.1371/journal.pone.0342530 (PMC12893613; doi:10.1371/journal.pone.0342530)
Supplement: S1 File — Anonymized dataset used for all statistical analyses in this study. (XLSX) [file pone.0342530.s001.xlsx]

## Sheet: Gluc
Age	Sex	Glucose
61	Male	24
67	Male	26
75	Male	32
70	Male	33
38	Male	34
38	Male	37
35	Male	38
27	Male	43
21	Male	44
52	Female	46
46	Female	47
24	Male	48
60	Male	49
37	Female	51
58	Female	51
58	Male	52
29	Male	53
59	Male	53
38	Male	54
58	Female	54
42	Male	55
48	Male	55
62	Male	55
64	Female	55
68	Male	55
28	Female	56
29	Female	56
35	Male	56
48	Male	56
53	Female	56
57	Male	56
58	Male	56
71	Female	56
36	Female	57
68	Female	57
20	Male	58
30	Female	58
33	Male	58
42	Female	58
42	Female	58
46	Male	58
47	Female	58
51	Male	58
63	Female	58
64	Male	58
30	Female	59
31	Female	59
51	Female	59
54	Female	59
62	Male	59
73	Male	59
35	Female	60
43	Female	60
45	Male	60
70	Male	60
18	Female	61
20	Female	61
42	Female	61
46	Female	61
47	Male	61
60	Male	61
22	Male	62
39	Male	62
54	Female	62
59	Female	62
61	Female	62
67	Male	62
21	Female	63
24	Female	63
27	Female	63
36	Female	63
44	Female	63
56	Female	63
64	Male	63
70	Female	63
19	Female	64
23	Female	64
25	Male	64
26	Female	64
33	Male	64
44	Female	64
47	Male	64
48	Female	64
67	Female	64
70	Male	64
71	Female	64
22	Male	65
23	Female	65
27	Male	65
28	Female	65
31	Male	65
39	Female	65
39	Female	65
46	Male	65
46	Male	65
48	Male	65
53	Female	65
55	Male	65
58	Female	65
67	Male	65
69	Female	65
70	Male	65
73	Male	65
21	Male	66
24	Female	66
25	Female	66
29	Female	66
29	Male	66
34	Male	66
36	Male	66
37	Female	66
41	Male	66
41	Female	66
42	Female	66
45	Male	66
45	Female	66
50	Female	66
51	Female	66
51	Male	66
55	Male	66
55	Male	66
59	Male	66
59	Male	66
62	Male	66
66	Male	66
68	Male	66
74	Female	66
21	Female	67
21	Male	67
25	Female	67
25	Female	67
27	Female	67
28	Female	67
29	Female	67
29	Female	67
30	Female	67
33	Female	67
33	Female	67
35	Male	67
38	Female	67
42	Male	67
43	Female	67
45	Female	67
45	Female	67
46	Female	67
50	Male	67
52	Female	67
56	Female	67
56	Female	67
60	Male	67
64	Male	67
66	Female	67
70	Male	67
71	Male	67
18	Female	68
19	Male	68
21	Male	68
21	Male	68
22	Female	68
23	Female	68
23	Female	68
24	Female	68
26	Male	68
28	Male	68
31	Male	68
35	Female	68
35	Male	68
39	Female	68
40	Male	68
43	Female	68
45	Female	68
48	Female	68
52	Male	68
53	Male	68
67	Female	68
70	Male	68
70	Female	68
74	Male	68
74	Male	68
18	Male	69
19	Female	69
20	Female	69
21	Female	69
22	Female	69
23	Female	69
26	Female	69
26	Male	69
28	Female	69
29	Male	69
29	Female	69
30	Male	69
31	Male	69
31	Female	69
32	Female	69
34	Female	69
37	Female	69
38	Female	69
40	Female	69
40	Male	69
41	Male	69
41	Female	69
43	Female	69
47	Female	69
47	Female	69
50	Female	69
51	Female	69
51	Male	69
59	Female	69
60	Male	69
60	Male	69
61	Female	69
61	Male	69
68	Female	69
69	Male	69
74	Female	69
74	Female	69
75	Female	69
20	Female	70
20	Male	70
21	Female	70
21	Male	70
22	Female	70
22	Male	70
22	Female	70
22	Male	70
22	Female	70
23	Female	70
24	Male	70
24	Male	70
25	Male	70
25	Female	70
26	Male	70
29	Female	70
30	Male	70
32	Female	70
33	Male	70
33	Female	70
35	Male	70
36	Female	70
36	Male	70
38	Female	70
40	Female	70
45	Female	70
45	Male	70
46	Male	70
47	Male	70
49	Female	70
51	Female	70
51	Male	70
51	Male	70
52	Female	70
60	Male	70
63	Female	70
63	Female	70
67	Female	70
68	Male	70
71	Female	70
73	Female	70
75	Male	70
75	Female	70
21	Female	71
21	Female	71
22	Female	71
23	Male	71
23	Male	71
25	Male	71
25	Male	71
25	Female	71
26	Female	71
26	Male	71
27	Female	71
27	Female	71
27	Male	71
27	Female	71
27	Female	71
27	Male	71
28	Female	71
28	Male	71
29	Male	71
29	Female	71
29	Female	71
30	Female	71
30	Female	71
30	Female	71
31	Female	71
31	Female	71
32	Female	71
33	Female	71
36	Male	71
37	Male	71
38	Female	71
39	Female	71
39	Female	71
39	Female	71
41	Female	71
41	Female	71
41	Male	71
44	Male	71
44	Male	71
45	Female	71
47	Female	71
47	Female	71
48	Female	71
49	Male	71
49	Male	71
50	Female	71
50	Female	71
50	Female	71
51	Female	71
52	Female	71
52	Female	71
54	Male	71
55	Female	71
56	Female	71
58	Male	71
58	Male	71
59	Female	71
59	Female	71
63	Female	71
65	Male	71
66	Male	71
69	Female	71
70	Male	71
71	Male	71
20	Male	72
21	Female	72
22	Female	72
23	Female	72
23	Female	72
23	Male	72
24	Male	72
24	Female	72
24	Male	72
25	Female	72
25	Male	72
25	Female	72
26	Male	72
27	Female	72
28	Female	72
28	Female	72
28	Female	72
28	Female	72
28	Female	72
29	Male	72
29	Male	72
30	Male	72
30	Female	72
31	Male	72
31	Female	72
31	Male	72
32	Female	72
33	Female	72
34	Female	72
34	Female	72
34	Male	72
34	Male	72
36	Female	72
36	Male	72
36	Male	72
37	Female	72
37	Female	72
37	Male	72
38	Male	72
39	Female	72
40	Male	72
40	Female	72
41	Female	72
42	Male	72
43	Female	72
44	Male	72
46	Male	72
46	Male	72
48	Male	72
50	Female	72
50	Female	72
51	Male	72
51	Female	72
52	Female	72
52	Male	72
53	Male	72
55	Male	72
55	Female	72
58	Female	72
58	Female	72
61	Male	72
62	Male	72
62	Male	72
63	Male	72
64	Female	72
64	Male	72
67	Male	72
69	Female	72
69	Female	72
70	Female	72
71	Female	72
73	Male	72
74	Female	72
74	Male	72
18	Female	73
19	Female	73
19	Female	73
20	Female	73
20	Male	73
20	Male	73
20	Female	73
20	Female	73
20	Female	73
21	Female	73
21	Female	73
21	Male	73
21	Female	73
21	Male	73
22	Female	73
22	Female	73
22	Female	73
23	Female	73
24	Female	73
24	Female	73
24	Male	73
25	Female	73
25	Female	73
25	Female	73
25	Female	73
25	Male	73
26	Female	73
27	Female	73
27	Female	73
28	Female	73
28	Female	73
28	Female	73
29	Female	73
29	Male	73
29	Male	73
30	Female	73
30	Female	73
31	Female	73
31	Female	73
31	Female	73
32	Female	73
32	Male	73
32	Female	73
32	Male	73
32	Male	73
32	Male	73
33	Female	73
33	Female	73
34	Female	73
34	Male	73
34	Female	73
34	Female	73
34	Male	73
34	Male	73
35	Female	73
35	Female	73
36	Male	73
37	Female	73
37	Female	73
38	Female	73
38	Female	73
38	Male	73
39	Female	73
39	Male	73
39	Female	73
40	Female	73
41	Male	73
41	Female	73
42	Male	73
43	Female	73
43	Male	73
44	Male	73
45	Female	73
45	Female	73
45	Female	73
46	Female	73
47	Female	73
48	Male	73
49	Female	73
49	Female	73
49	Male	73
50	Female	73
51	Male	73
53	Male	73
54	Female	73
54	Female	73
56	Male	73
57	Male	73
58	Male	73
59	Female	73
60	Female	73
62	Male	73
64	Male	73
65	Female	73
65	Male	73
66	Male	73
67	Female	73
73	Male	73
73	Male	73
18	Female	74
18	Female	74
18	Female	74
19	Female	74
19	Male	74
20	Female	74
20	Female	74
20	Female	74
20	Female	74
20	Male	74
21	Female	74
21	Female	74
21	Female	74
21	Female	74
21	Male	74
22	Female	74
22	Male	74
22	Male	74
22	Female	74
23	Female	74
23	Female	74
23	Female	74
23	Male	74
24	Male	74
24	Male	74
24	Male	74
24	Male	74
24	Female	74
24	Male	74
25	Female	74
25	Female	74
25	Male	74
25	Female	74
26	Female	74
26	Male	74
26	Male	74
27	Female	74
27	Male	74
27	Male	74
27	Male	74
27	Female	74
28	Male	74
28	Female	74
28	Male	74
29	Female	74
29	Male	74
30	Female	74
31	Female	74
31	Female	74
32	Female	74
32	Female	74
32	Female	74
32	Female	74
32	Male	74
33	Female	74
33	Female	74
33	Female	74
33	Female	74
34	Female	74
34	Female	74
35	Female	74
35	Female	74
35	Female	74
35	Female	74
36	Female	74
37	Female	74
37	Female	74
38	Female	74
39	Female	74
39	Female	74
39	Female	74
39	Female	74
40	Female	74
40	Female	74
40	Female	74
40	Male	74
41	Female	74
41	Female	74
42	Female	74
42	Male	74
42	Male	74
43	Male	74
43	Male	74
43	Female	74
43	Male	74
44	Female	74
44	Female	74
44	Female	74
44	Female	74
45	Female	74
45	Female	74
45	Female	74
46	Female	74
46	Female	74
47	Male	74
47	Female	74
47	Male	74
48	Female	74
48	Male	74
48	Female	74
49	Female	74
49	Female	74
49	Female	74
50	Male	74
50	Female	74
50	Male	74
50	Male	74
51	Male	74
52	Female	74
53	Female	74
53	Male	74
53	Female	74
54	Female	74
54	Male	74
55	Female	74
55	Female	74
55	Female	74
55	Male	74
55	Male	74
55	Male	74
55	Male	74
56	Male	74
59	Male	74
60	Female	74
61	Male	74
61	Male	74
62	Male	74
62	Female	74
62	Male	74
63	Female	74
63	Female	74
64	Male	74
65	Male	74
67	Male	74
68	Male	74
69	Female	74
71	Female	74
73	Male	74
74	Male	74
74	Male	74
18	Male	75
19	Female	75
19	Female	75
20	Female	75
20	Female	75
20	Female	75
20	Female	75
20	Male	75
20	Male	75
21	Male	75
21	Male	75
21	Female	75
21	Male	75
21	Male	75
22	Female	75
22	Female	75
22	Male	75
22	Female	75
22	Female	75
22	Female	75
22	Female	75
23	Female	75
23	Female	75
23	Female	75
23	Male	75
23	Male	75
23	Female	75
23	Male	75
23	Male	75
24	Male	75
24	Male	75
24	Female	75
24	Female	75
24	Male	75
24	Female	75
24	Female	75
24	Female	75
25	Female	75
25	Male	75
25	Male	75
25	Female	75
25	Female	75
26	Female	75
26	Female	75
26	Female	75
26	Female	75
26	Male	75
26	Female	75
26	Male	75
27	Male	75
27	Female	75
27	Female	75
27	Male	75
27	Female	75
27	Male	75
28	Male	75
28	Female	75
29	Female	75
29	Male	75
29	Male	75
30	Female	75
30	Male	75
30	Female	75
30	Male	75
30	Female	75
30	Female	75
31	Male	75
31	Female	75
31	Male	75
32	Male	75
32	Male	75
32	Female	75
32	Female	75
33	Female	75
33	Female	75
33	Female	75
33	Female	75
34	Female	75
34	Female	75
34	Male	75
34	Male	75
34	Male	75
36	Female	75
36	Female	75
36	Female	75
37	Female	75
37	Female	75
37	Female	75
37	Male	75
37	Female	75
37	Male	75
38	Male	75
39	Female	75
39	Male	75
39	Female	75
40	Female	75
40	Female	75
40	Male	75
41	Male	75
41	Male	75
41	Male	75
41	Female	75
42	Female	75
42	Male	75
42	Female	75
43	Female	75
43	Female	75
43	Male	75
43	Male	75
43	Female	75
44	Female	75
44	Female	75
44	Female	75
44	Male	75
45	Female	75
45	Female	75
45	Male	75
46	Female	75
46	Female	75
46	Female	75
46	Female	75
46	Female	75
46	Male	75
46	Female	75
46	Male	75
47	Female	75
47	Female	75
47	Male	75
47	Female	75
48	Female	75
48	Female	75
49	Female	75
49	Female	75
49	Female	75
49	Male	75
50	Female	75
50	Female	75
50	Female	75
50	Female	75
50	Female	75
52	Male	75
53	Female	75
53	Female	75
53	Male	75
54	Female	75
56	Female	75
56	Female	75
56	Male	75
57	Female	75
57	Male	75
57	Male	75
58	Female	75
58	Male	75
59	Female	75
59	Male	75
59	Male	75
60	Male	75
60	Female	75
60	Female	75
60	Female	75
62	Male	75
62	Female	75
63	Female	75
63	Female	75
64	Male	75
65	Male	75
65	Male	75
65	Male	75
66	Female	75
67	Male	75
67	Male	75
67	Male	75
67	Male	75
68	Female	75
68	Female	75
69	Male	75
69	Male	75
69	Male	75
70	Male	75
70	Male	75
70	Male	75
71	Female	75
72	Male	75
73	Female	75
18	Female	76
19	Male	76
19	Male	76
19	Female	76
19	Male	76
19	Female	76
19	Male	76
19	Male	76
19	Female	76
20	Female	76
20	Female	76
20	Female	76
20	Male	76
20	Female	76
21	Female	76
21	Female	76
21	Male	76
21	Male	76
21	Female	76
21	Female	76
21	Male	76
21	Female	76
21	Female	76
22	Female	76
22	Female	76
22	Female	76
22	Female	76
22	Male	76
22	Male	76
22	Female	76
22	Female	76
22	Male	76
22	Female	76
22	Male	76
22	Male	76
22	Female	76
23	Female	76
23	Female	76
23	Male	76
23	Female	76
23	Female	76
23	Female	76
23	Female	76
23	Female	76
23	Female	76
23	Female	76
24	Male	76
24	Male	76
24	Male	76
24	Female	76
24	Female	76
24	Female	76
24	Male	76
24	Female	76
25	Female	76
25	Male	76
25	Male	76
25	Female	76
25	Female	76
25	Female	76
26	Female	76
26	Female	76
26	Female	76
26	Female	76
26	Female	76
26	Female	76
26	Female	76
26	Female	76
26	Female	76
26	Female	76
26	Male	76
27	Female	76
27	Female	76
27	Female	76
27	Female	76
27	Male	76
27	Female	76
27	Female	76
27	Female	76
27	Female	76
27	Male	76
28	Female	76
28	Female	76
28	Female	76
28	Female	76
28	Female	76
28	Male	76
28	Male	76
28	Female	76
29	Female	76
29	Female	76
29	Female	76
29	Male	76
29	Male	76
29	Female	76
30	Female	76
30	Female	76
30	Male	76
30	Female	76
30	Male	76
30	Female	76
30	Female	76
30	Female	76
30	Female	76
30	Female	76
31	Female	76
31	Male	76
31	Female	76
31	Female	76
31	Male	76
32	Male	76
32	Female	76
32	Female	76
32	Male	76
32	Female	76
32	Female	76
33	Male	76
33	Female	76
33	Female	76
33	Male	76
34	Male	76
34	Female	76
34	Female	76
34	Female	76
34	Male	76
34	Female	76
34	Male	76
34	Female	76
35	Female	76
35	Female	76
35	Male	76
35	Female	76
35	Male	76
36	Female	76
36	Female	76
36	Female	76
37	Female	76
38	Male	76
38	Female	76
38	Male	76
39	Female	76
39	Female	76
41	Female	76
41	Female	76
42	Female	76
42	Female	76
42	Female	76
42	Female	76
42	Female	76
42	Female	76
42	Male	76
43	Female	76
43	Female	76
43	Female	76
43	Female	76
43	Female	76
43	Female	76
43	Female	76
43	Female	76
44	Female	76
44	Female	76
44	Female	76
44	Female	76
44	Female	76
44	Male	76
45	Female	76
45	Female	76
45	Female	76
45	Female	76
45	Female	76
46	Male	76
46	Female	76
46	Male	76
46	Female	76
47	Female	76
47	Female	76
47	Female	76
47	Male	76
48	Female	76
48	Male	76
48	Female	76
48	Female	76
49	Female	76
49	Female	76
49	Female	76
49	Male	76
49	Female	76
49	Female	76
49	Female	76
49	Female	76
49	Male	76
49	Male	76
49	Female	76
50	Female	76
50	Female	76
51	Female	76
51	Male	76
51	Female	76
51	Female	76
51	Female	76
51	Female	76
51	Male	76
51	Male	76
52	Female	76
52	Female	76
52	Male	76
53	Male	76
53	Female	76
53	Male	76
53	Female	76
54	Female	76
54	Male	76
54	Male	76
55	Female	76
55	Female	76
56	Female	76
56	Female	76
58	Female	76
58	Male	76
58	Male	76
59	Male	76
59	Male	76
60	Male	76
60	Male	76
60	Male	76
61	Female	76
62	Male	76
62	Female	76
62	Male	76
63	Female	76
63	Female	76
63	Male	76
63	Male	76
64	Female	76
64	Female	76
65	Female	76
65	Female	76
66	Male	76
67	Female	76
68	Female	76
68	Male	76
69	Female	76
70	Female	76
71	Female	76
71	Male	76
71	Male	76
72	Male	76
72	Male	76
73	Male	76
73	Male	76
73	Male	76
74	Male	76
74	Male	76
74	Male	76
74	Female	76
74	Female	76
75	Female	76
18	Female	77
18	Female	77
18	Female	77
18	Female	77
18	Male	77
18	Male	77
19	Female	77
19	Male	77
20	Female	77
20	Male	77
20	Female	77
20	Female	77
20	Female	77
20	Female	77
20	Female	77
20	Female	77
20	Male	77
20	Female	77
20	Female	77
21	Female	77
21	Female	77
21	Female	77
21	Female	77
21	Female	77
21	Female	77
21	Female	77
21	Female	77
21	Female	77
21	Male	77
21	Male	77
22	Female	77
22	Male	77
22	Female	77
22	Male	77
22	Female	77
22	Female	77
22	Female	77
22	Male	77
22	Male	77
23	Female	77
23	Female	77
23	Male	77
23	Female	77
23	Female	77
23	Female	77
23	Female	77
23	Female	77
23	Female	77
23	Male	77
23	Female	77
23	Female	77
23	Female	77
23	Male	77
23	Female	77
23	Female	77
23	Male	77
23	Female	77
24	Female	77
24	Female	77
24	Female	77
24	Female	77
24	Female	77
24	Female	77
24	Male	77
24	Female	77
25	Male	77
25	Female	77
25	Female	77
25	Female	77
25	Female	77
25	Male	77
25	Male	77
25	Female	77
25	Male	77
25	Female	77
25	Female	77
25	Female	77
25	Female	77
25	Male	77
26	Female	77
26	Female	77
26	Female	77
26	Male	77
26	Female	77
26	Female	77
26	Male	77
27	Female	77
27	Female	77
27	Female	77
27	Female	77
27	Female	77
27	Female	77
27	Female	77
27	Male	77
27	Male	77
27	Male	77
27	Female	77
27	Female	77
27	Male	77
28	Male	77
28	Male	77
28	Female	77
28	Female	77
28	Male	77
28	Female	77
28	Female	77
28	Female	77
28	Female	77
28	Male	77
28	Female	77
29	Female	77
29	Female	77
29	Female	77
29	Male	77
29	Female	77
29	Female	77
29	Female	77
29	Male	77
29	Male	77
30	Male	77
30	Female	77
30	Male	77
30	Female	77
30	Female	77
30	Female	77
30	Female	77
30	Female	77
30	Female	77
30	Female	77
30	Female	77
30	Female	77
30	Female	77
30	Female	77
30	Female	77
30	Female	77
31	Female	77
31	Female	77
31	Female	77
31	Male	77
31	Female	77
31	Female	77
31	Female	77
31	Female	77
32	Female	77
32	Male	77
32	Female	77
32	Male	77
32	Male	77
33	Male	77
33	Female	77
33	Female	77
33	Male	77
34	Female	77
34	Female	77
34	Female	77
34	Female	77
34	Female	77
34	Female	77
34	Female	77
34	Female	77
34	Female	77
34	Female	77
34	Male	77
34	Male	77
34	Female	77
34	Female	77
35	Male	77
35	Male	77
35	Female	77
35	Male	77
35	Female	77
35	Female	77
35	Male	77
36	Female	77
36	Female	77
37	Female	77
37	Female	77
37	Female	77
37	Male	77
37	Female	77
37	Female	77
37	Female	77
37	Female	77
37	Female	77
37	Female	77
38	Female	77
38	Female	77
38	Female	77
38	Female	77
38	Female	77
38	Male	77
39	Female	77
39	Male	77
39	Female	77
40	Female	77
40	Male	77
40	Female	77
41	Female	77
41	Male	77
41	Female	77
41	Female	77
41	Male	77
42	Female	77
42	Female	77
42	Male	77
42	Female	77
42	Female	77
43	Female	77
43	Female	77
43	Male	77
43	Female	77
43	Male	77
43	Female	77
43	Female	77
43	Female	77
43	Female	77
43	Male	77
44	Female	77
44	Male	77
44	Female	77
44	Male	77
44	Female	77
44	Female	77
44	Male	77
44	Male	77
44	Female	77
44	Female	77
44	Female	77
44	Male	77
45	Female	77
45	Male	77
45	Female	77
45	Male	77
45	Female	77
46	Female	77
46	Male	77
46	Female	77
46	Female	77
47	Female	77
47	Male	77
47	Female	77
47	Male	77
47	Male	77
47	Female	77
47	Female	77
47	Female	77
47	Female	77
47	Female	77
48	Female	77
48	Female	77
48	Female	77
48	Male	77
49	Female	77
49	Female	77
49	Male	77
49	Female	77
49	Male	77
49	Female	77
50	Male	77
50	Female	77
50	Female	77
50	Male	77
51	Female	77
51	Female	77
52	Male	77
52	Female	77
52	Female	77
52	Male	77
52	Male	77
52	Male	77
52	Male	77
53	Female	77
53	Female	77
54	Male	77
55	Male	77
55	Male	77
56	Male	77
56	Female	77
56	Female	77
57	Female	77
57	Female	77
57	Female	77
59	Female	77
59	Male	77
59	Female	77
60	Female	77
60	Male	77
60	Male	77
60	Male	77
61	Male	77
62	Female	77
62	Female	77
62	Male	77
62	Male	77
63	Male	77
63	Female	77
63	Male	77
64	Female	77
64	Female	77
64	Female	77
64	Female	77
64	Male	77
65	Female	77
65	Female	77
65	Female	77
65	Male	77
66	Female	77
66	Male	77
67	Male	77
67	Female	77
68	Male	77
69	Female	77
69	Male	77
69	Male	77
70	Female	77
70	Female	77
70	Male	77
70	Male	77
71	Male	77
71	Female	77
71	Female	77
72	Female	77
72	Female	77
73	Female	77
73	Male	77
74	Male	77
74	Female	77
74	Male	77
74	Female	77
74	Female	77
18	Male	78
18	Male	78
18	Female	78
18	Female	78
18	Male	78
18	Male	78
18	Female	78
19	Female	78
19	Male	78
19	Male	78
19	Male	78
19	Female	78
19	Male	78
19	Female	78
19	Male	78
19	Female	78
19	Male	78
19	Female	78
19	Male	78
19	Female	78
20	Female	78
20	Female	78
20	Female	78
20	Female	78
20	Female	78
20	Female	78
20	Female	78
20	Female	78
20	Female	78
20	Female	78
20	Female	78
20	Male	78
21	Male	78
21	Female	78
21	Female	78
21	Female	78
21	Female	78
21	Female	78
21	Female	78
22	Female	78
22	Male	78
22	Female	78
22	Female	78
22	Female	78
22	Male	78
22	Male	78
22	Female	78
23	Female	78
23	Female	78
23	Male	78
23	Female	78
23	Male	78
23	Female	78
23	Female	78
23	Male	78
23	Male	78
24	Female	78
24	Female	78
24	Female	78
24	Female	78
24	Male	78
24	Male	78
24	Female	78
24	Male	78
24	Male	78
24	Male	78
24	Male	78
24	Female	78
24	Female	78
25	Female	78
25	Male	78
25	Female	78
25	Male	78
25	Female	78
25	Female	78
25	Male	78
25	Female	78
25	Male	78
26	Female	78
26	Female	78
26	Female	78
26	Male	78
26	Female	78
26	Male	78
26	Female	78
26	Female	78
26	Male	78
26	Female	78
26	Male	78
26	Male	78
26	Female	78
27	Female	78
27	Female	78
27	Female	78
27	Female	78
27	Female	78
27	Female	78
27	Female	78
27	Female	78
27	Female	78
28	Female	78
28	Female	78
28	Female	78
28	Female	78
28	Female	78
28	Male	78
28	Male	78
29	Female	78
29	Female	78
29	Female	78
29	Female	78
29	Male	78
29	Female	78
29	Female	78
29	Male	78
29	Female	78
29	Female	78
30	Female	78
30	Female	78
30	Female	78
30	Male	78
30	Female	78
30	Male	78
30	Female	78
30	Female	78
31	Female	78
31	Female	78
31	Male	78
31	Female	78
31	Male	78
31	Female	78
31	Male	78
31	Male	78
32	Female	78
32	Female	78
32	Female	78
32	Male	78
32	Female	78
32	Female	78
32	Female	78
32	Female	78
32	Male	78
33	Female	78
33	Male	78
33	Male	78
33	Female	78
34	Female	78
34	Female	78
34	Female	78
34	Female	78
34	Female	78
34	Male	78
34	Male	78
35	Female	78
35	Female	78
35	Male	78
35	Female	78
35	Female	78
35	Male	78
35	Male	78
35	Female	78
35	Male	78
36	Female	78
36	Male	78
36	Female	78
36	Female	78
36	Male	78
36	Male	78
36	Female	78
37	Male	78
37	Female	78
37	Female	78
37	Male	78
38	Female	78
38	Female	78
38	Female	78
38	Female	78
38	Male	78
38	Male	78
38	Male	78
38	Female	78
39	Female	78
39	Female	78
39	Female	78
39	Female	78
39	Female	78
39	Female	78
40	Female	78
40	Female	78
40	Male	78
40	Female	78
40	Female	78
40	Male	78
40	Female	78
40	Female	78
40	Female	78
40	Male	78
40	Female	78
40	Male	78
40	Female	78
40	Male	78
40	Male	78
41	Male	78
41	Female	78
41	Female	78
41	Female	78
41	Male	78
41	Male	78
42	Female	78
42	Male	78
42	Male	78
42	Female	78
42	Female	78
42	Male	78
42	Female	78
43	Male	78
43	Female	78
43	Male	78
43	Female	78
43	Male	78
43	Male	78
43	Female	78
43	Female	78
44	Female	78
44	Female	78
44	Female	78
44	Female	78
44	Female	78
44	Female	78
44	Female	78
44	Female	78
45	Female	78
45	Female	78
45	Female	78
45	Female	78
45	Female	78
45	Female	78
45	Male	78
45	Female	78
45	Female	78
45	Male	78
45	Female	78
45	Female	78
46	Female	78
46	Male	78
46	Male	78
46	Female	78
46	Female	78
46	Female	78
47	Female	78
47	Female	78
47	Male	78
47	Male	78
47	Female	78
47	Male	78
47	Female	78
47	Female	78
47	Female	78
47	Male	78
47	Female	78
47	Female	78
48	Female	78
48	Female	78
48	Female	78
48	Female	78
49	Female	78
49	Female	78
49	Female	78
49	Female	78
49	Female	78
49	Male	78
49	Female	78
50	Male	78
50	Male	78
51	Female	78
51	Female	78
51	Female	78
52	Female	78
52	Female	78
52	Female	78
52	Male	78
52	Male	78
52	Female	78
53	Female	78
53	Female	78
53	Male	78
53	Male	78
54	Female	78
54	Male	78
54	Female	78
54	Female	78
55	Female	78
55	Male	78
55	Male	78
56	Male	78
56	Male	78
56	Female	78
56	Female	78
57	Male	78
57	Female	78
58	Female	78
58	Male	78
58	Male	78
59	Male	78
59	Female	78
59	Male	78
59	Female	78
60	Male	78
60	Male	78
60	Female	78
60	Male	78
60	Male	78
60	Female	78
61	Female	78
61	Female	78
62	Female	78
63	Male	78
63	Male	78
63	Female	78
63	Male	78
63	Male	78
64	Male	78
64	Female	78
64	Male	78
66	Male	78
66	Female	78
66	Female	78
66	Female	78
67	Male	78
67	Female	78
68	Male	78
68	Male	78
68	Male	78
69	Male	78
70	Female	78
70	Male	78
70	Female	78
71	Female	78
72	Female	78
73	Female	78
73	Male	78
73	Female	78
73	Female	78
74	Female	78
75	Female	78
18	Female	79
18	Female	79
18	Female	79
19	Female	79
19	Female	79
19	Male	79
19	Male	79
19	Female	79
19	Female	79
19	Female	79
19	Female	79
20	Female	79
20	Female	79
20	Female	79
20	Female	79
20	Female	79
20	Female	79
20	Female	79
20	Female	79
20	Male	79
20	Female	79
20	Male	79
20	Female	79
20	Male	79
21	Female	79
21	Female	79
21	Female	79
21	Female	79
21	Female	79
21	Female	79
21	Female	79
21	Male	79
21	Female	79
21	Female	79
21	Female	79
21	Male	79
21	Female	79
21	Female	79
21	Male	79
21	Female	79
21	Male	79
21	Female	79
21	Female	79
22	Female	79
22	Female	79
22	Male	79
22	Female	79
22	Male	79
22	Female	79
22	Male	79
22	Female	79
22	Female	79
22	Female	79
22	Male	79
22	Female	79
22	Female	79
22	Female	79
22	Female	79
23	Male	79
23	Female	79
23	Female	79
23	Female	79
23	Female	79
23	Female	79
23	Female	79
23	Female	79
23	Male	79
23	Male	79
23	Female	79
23	Female	79
23	Male	79
23	Female	79
23	Female	79
24	Female	79
24	Female	79
24	Female	79
24	Female	79
24	Female	79
24	Female	79
24	Female	79
24	Female	79
24	Female	79
24	Female	79
25	Male	79
25	Female	79
25	Female	79
25	Female	79
25	Female	79
25	Female	79
25	Male	79
25	Female	79
25	Female	79
26	Female	79
26	Male	79
26	Female	79
26	Female	79
26	Female	79
26	Male	79
26	Male	79
26	Male	79
26	Female	79
26	Male	79
26	Male	79
26	Female	79
26	Male	79
26	Female	79
26	Female	79
27	Female	79
27	Female	79
27	Female	79
27	Female	79
27	Female	79
27	Female	79
27	Male	79
27	Female	79
27	Female	79
27	Female	79
27	Female	79
27	Male	79
27	Female	79
27	Female	79
27	Male	79
27	Female	79
27	Female	79
27	Female	79
27	Male	79
27	Female	79
27	Female	79
28	Female	79
28	Female	79
28	Female	79
28	Female	79
28	Male	79
28	Female	79
28	Female	79
28	Male	79
28	Female	79
28	Female	79
28	Female	79
28	Male	79
29	Female	79
29	Female	79
29	Female	79
29	Female	79
29	Female	79
29	Female	79
29	Male	79
29	Male	79
29	Male	79
29	Female	79
29	Female	79
29	Female	79
30	Female	79
30	Female	79
30	Female	79
30	Female	79
30	Male	79
30	Female	79
30	Male	79
30	Female	79
30	Female	79
30	Female	79
30	Female	79
30	Male	79
30	Female	79
30	Female	79
31	Female	79
31	Female	79
31	Female	79
31	Female	79
31	Male	79
31	Female	79
31	Female	79
31	Female	79
31	Male	79
31	Female	79
31	Male	79
31	Female	79
31	Female	79
31	Male	79
32	Female	79
32	Male	79
32	Female	79
32	Female	79
32	Male	79
32	Male	79
33	Female	79
33	Female	79
33	Male	79
33	Female	79
33	Female	79
33	Female	79
33	Female	79
33	Male	79
33	Female	79
33	Male	79
33	Female	79
33	Female	79
33	Female	79
33	Male	79
34	Female	79
34	Female	79
34	Female	79
34	Female	79
34	Female	79
34	Female	79
34	Male	79
34	Female	79
34	Male	79
35	Female	79
35	Female	79
35	Female	79
35	Female	79
35	Female	79
35	Male	79
35	Male	79
35	Female	79
35	Male	79
35	Female	79
36	Female	79
36	Female	79
36	Female	79
36	Female	79
36	Female	79
36	Male	79
37	Male	79
37	Female	79
37	Female	79
37	Female	79
37	Female	79
37	Female	79
37	Female	79
37	Female	79
37	Female	79
37	Female	79
37	Female	79
37	Female	79
38	Male	79
38	Female	79
38	Female	79
38	Female	79
38	Female	79
38	Male	79
38	Male	79
39	Female	79
39	Female	79
[truncated: 51,197 more rows]

## Sheet: Alb
Age	Sex	Albumin
20	Female	59.6
48	Male	58.8
33	Male	58.8
57	Male	57.7
47	Female	57.6
25	Male	57.6
62	Female	57.5
40	Male	57.2
23	Male	57.2
19	Male	57.1
46	Male	57
40	Female	57
41	Female	56.5
64	Male	56.4
73	Male	56.1
30	Male	56
21	Female	56
49	Female	55.9
30	Male	55.7
20	Male	55.6
57	Female	55.5
75	Female	55.4
63	Male	55.4
54	Female	55.4
28	Female	55.4
71	Male	55.3
53	Male	55.3
42	Female	55.3
36	Female	55.3
23	Female	55.2
35	Female	55.1
29	Male	55.1
58	Female	55
28	Male	54.9
32	Male	54.8
27	Male	54.8
24	Male	54.8
67	Female	54.6
38	Male	54.6
36	Female	54.6
24	Male	54.6
35	Male	54.5
34	Male	54.5
19	Female	54.5
31	Female	54.4
24	Male	54.4
24	Female	54.4
51	Male	54.3
47	Male	54.3
36	Male	54.3
20	Female	54.3
20	Male	54.3
26	Female	54.2
22	Male	54.2
62	Male	54.1
62	Female	54.1
54	Male	54.1
28	Female	54.1
26	Female	54.1
24	Male	54.1
44	Male	54
37	Male	54
35	Female	54
31	Female	54
19	Male	53.9
60	Male	53.8
55	Female	53.8
53	Female	53.8
30	Female	53.8
23	Male	53.8
20	Male	53.8
19	Female	53.8
69	Male	53.7
57	Female	53.7
45	Male	53.7
35	Male	53.7
29	Female	53.7
48	Male	53.6
40	Male	53.6
22	Female	53.6
74	Male	53.5
58	Female	53.5
55	Male	53.5
55	Female	53.5
48	Female	53.5
44	Female	53.5
44	Female	53.5
37	Female	53.5
21	Female	53.5
19	Female	53.5
70	Female	53.4
54	Female	53.4
52	Female	53.4
47	Male	53.4
36	Female	53.4
24	Female	53.4
19	Female	53.4
50	Female	53.3
31	Male	53.3
19	Male	53.3
59	Male	53.2
57	Male	53.2
38	Female	53.2
27	Male	53.2
22	Female	53.2
22	Female	53.2
21	Male	53.2
21	Female	53.2
21	Female	53.2
20	Female	53.2
69	Female	53.1
52	Female	53.1
50	Female	53.1
49	Female	53.1
47	Male	53.1
27	Female	53.1
22	Female	53.1
21	Male	53.1
19	Male	53.1
56	Male	53
55	Male	53
55	Female	53
53	Female	53
52	Female	53
50	Male	53
38	Male	53
29	Female	53
26	Male	53
26	Female	53
71	Female	52.9
54	Male	52.9
45	Male	52.9
36	Male	52.9
31	Male	52.9
27	Male	52.9
24	Female	52.9
24	Female	52.9
22	Male	52.9
21	Male	52.9
19	Female	52.9
41	Male	52.8
30	Male	52.8
61	Female	52.7
53	Female	52.7
52	Male	52.7
51	Female	52.7
43	Female	52.7
40	Female	52.7
33	Female	52.7
30	Male	52.7
29	Male	52.7
23	Female	52.7
21	Male	52.7
21	Female	52.7
68	Male	52.6
61	Female	52.6
37	Male	52.6
33	Female	52.6
30	Female	52.6
29	Female	52.6
23	Male	52.6
22	Male	52.6
20	Female	52.6
19	Male	52.6
55	Female	52.5
45	Male	52.5
45	Male	52.5
40	Male	52.5
35	Female	52.5
33	Male	52.5
25	Male	52.5
24	Male	52.5
23	Female	52.5
23	Female	52.5
21	Male	52.5
75	Male	52.4
60	Female	52.4
55	Female	52.4
48	Female	52.4
37	Female	52.4
33	Male	52.4
29	Female	52.4
22	Male	52.4
21	Male	52.4
20	Male	52.4
71	Female	52.3
64	Male	52.3
59	Male	52.3
59	Female	52.3
56	Male	52.3
53	Male	52.3
44	Female	52.3
38	Male	52.3
31	Female	52.3
31	Female	52.3
29	Female	52.3
29	Male	52.3
25	Male	52.3
23	Male	52.3
21	Male	52.3
64	Female	52.2
34	Female	52.2
30	Male	52.2
27	Female	52.2
21	Male	52.2
20	Male	52.2
65	Male	52.1
51	Female	52.1
49	Male	52.1
47	Female	52.1
38	Male	52.1
36	Female	52.1
36	Female	52.1
27	Male	52.1
27	Male	52.1
25	Male	52.1
23	Male	52.1
20	Male	52.1
20	Male	52.1
75	Male	52
59	Female	52
59	Female	52
58	Female	52
57	Female	52
30	Male	52
28	Female	52
26	Male	52
23	Female	52
23	Male	52
21	Male	52
57	Male	51.9
52	Female	51.9
47	Female	51.9
47	Male	51.9
46	Male	51.9
42	Female	51.9
35	Male	51.9
28	Male	51.9
28	Male	51.9
26	Male	51.9
25	Male	51.9
74	Female	51.8
70	Female	51.8
68	Female	51.8
58	Male	51.8
57	Female	51.8
55	Male	51.8
44	Female	51.8
40	Male	51.8
37	Female	51.8
23	Male	51.8
21	Male	51.8
69	Female	51.7
58	Female	51.7
57	Female	51.7
56	Male	51.7
53	Female	51.7
33	Male	51.7
32	Female	51.7
32	Female	51.7
31	Male	51.7
27	Male	51.7
25	Female	51.7
22	Male	51.7
22	Male	51.7
21	Female	51.7
19	Male	51.7
62	Male	51.6
62	Female	51.6
51	Male	51.6
41	Female	51.6
39	Male	51.6
38	Male	51.6
37	Female	51.6
28	Male	51.6
27	Male	51.6
27	Male	51.6
24	Female	51.6
20	Male	51.6
19	Female	51.6
19	Female	51.6
56	Male	51.5
55	Female	51.5
50	Male	51.5
44	Male	51.5
37	Male	51.5
36	Male	51.5
32	Male	51.5
31	Male	51.5
28	Male	51.5
26	Male	51.5
25	Male	51.5
21	Male	51.5
20	Male	51.5
20	Female	51.5
65	Male	51.4
65	Male	51.4
64	Male	51.4
59	Female	51.4
59	Female	51.4
43	Male	51.4
41	Male	51.4
40	Male	51.4
38	Male	51.4
32	Male	51.4
32	Male	51.4
30	Male	51.4
28	Male	51.4
27	Female	51.4
26	Female	51.4
24	Male	51.4
24	Male	51.4
22	Male	51.4
21	Female	51.4
71	Female	51.3
64	Male	51.3
63	Female	51.3
61	Female	51.3
53	Female	51.3
53	Male	51.3
51	Male	51.3
51	Female	51.3
26	Female	51.3
25	Male	51.3
25	Male	51.3
23	Female	51.3
22	Female	51.3
73	Female	51.2
59	Male	51.2
57	Male	51.2
55	Female	51.2
53	Female	51.2
51	Female	51.2
47	Male	51.2
45	Female	51.2
41	Male	51.2
34	Female	51.2
34	Female	51.2
34	Male	51.2
30	Male	51.2
26	Male	51.2
24	Male	51.2
22	Male	51.2
22	Male	51.2
19	Male	51.2
19	Male	51.2
63	Female	51.1
58	Female	51.1
48	Female	51.1
28	Female	51.1
28	Female	51.1
25	Male	51.1
25	Female	51.1
25	Female	51.1
23	Male	51.1
23	Male	51.1
23	Male	51.1
22	Male	51.1
66	Female	51
65	Male	51
60	Male	51
56	Female	51
55	Male	51
54	Female	51
42	Male	51
40	Male	51
37	Female	51
32	Male	51
30	Female	51
28	Male	51
28	Male	51
27	Female	51
24	Male	51
24	Male	51
22	Female	51
21	Female	51
20	Male	51
19	Female	51
58	Male	50.9
55	Female	50.9
32	Male	50.9
28	Female	50.9
28	Male	50.9
25	Male	50.9
24	Male	50.9
22	Male	50.9
22	Male	50.9
22	Male	50.9
19	Male	50.9
19	Male	50.9
56	Male	50.8
42	Male	50.8
38	Male	50.8
35	Female	50.8
32	Male	50.8
32	Male	50.8
31	Male	50.8
31	Female	50.8
30	Male	50.8
30	Male	50.8
29	Female	50.8
29	Male	50.8
27	Female	50.8
26	Female	50.8
25	Male	50.8
25	Male	50.8
23	Male	50.8
23	Female	50.8
22	Female	50.8
19	Female	50.8
71	Female	50.7
69	Female	50.7
60	Female	50.7
58	Male	50.7
55	Female	50.7
55	Male	50.7
53	Female	50.7
50	Female	50.7
50	Male	50.7
46	Female	50.7
46	Male	50.7
45	Female	50.7
38	Male	50.7
37	Female	50.7
37	Female	50.7
36	Male	50.7
34	Male	50.7
32	Male	50.7
30	Female	50.7
29	Female	50.7
25	Male	50.7
24	Male	50.7
23	Male	50.7
22	Male	50.7
21	Male	50.7
20	Male	50.7
19	Male	50.7
19	Female	50.7
71	Male	50.6
68	Male	50.6
59	Male	50.6
55	Female	50.6
53	Male	50.6
53	Male	50.6
52	Female	50.6
38	Female	50.6
38	Male	50.6
34	Male	50.6
31	Male	50.6
30	Male	50.6
29	Male	50.6
29	Male	50.6
29	Male	50.6
27	Male	50.6
26	Male	50.6
24	Male	50.6
23	Male	50.6
23	Male	50.6
22	Male	50.6
22	Male	50.6
21	Female	50.6
20	Female	50.6
19	Male	50.6
73	Male	50.5
68	Male	50.5
60	Male	50.5
59	Male	50.5
57	Male	50.5
53	Female	50.5
49	Male	50.5
46	Female	50.5
46	Female	50.5
41	Male	50.5
40	Male	50.5
38	Male	50.5
36	Male	50.5
34	Male	50.5
31	Male	50.5
30	Female	50.5
30	Female	50.5
30	Female	50.5
29	Female	50.5
29	Male	50.5
27	Female	50.5
25	Male	50.5
24	Female	50.5
23	Female	50.5
23	Male	50.5
23	Male	50.5
22	Female	50.5
21	Male	50.5
19	Female	50.5
19	Female	50.5
19	Male	50.5
73	Female	50.4
73	Female	50.4
71	Female	50.4
70	Male	50.4
64	Female	50.4
63	Male	50.4
56	Female	50.4
56	Female	50.4
50	Female	50.4
47	Male	50.4
45	Male	50.4
43	Male	50.4
40	Male	50.4
39	Male	50.4
38	Male	50.4
36	Female	50.4
35	Male	50.4
35	Male	50.4
32	Female	50.4
31	Male	50.4
30	Male	50.4
30	Male	50.4
28	Male	50.4
27	Female	50.4
25	Male	50.4
24	Male	50.4
24	Male	50.4
24	Male	50.4
23	Male	50.4
23	Female	50.4
22	Male	50.4
22	Male	50.4
22	Female	50.4
21	Female	50.4
21	Male	50.4
21	Male	50.4
20	Male	50.4
72	Male	50.3
66	Female	50.3
66	Female	50.3
63	Male	50.3
61	Female	50.3
53	Female	50.3
49	Male	50.3
49	Male	50.3
47	Female	50.3
46	Male	50.3
45	Female	50.3
42	Female	50.3
42	Male	50.3
40	Male	50.3
37	Male	50.3
36	Male	50.3
35	Female	50.3
35	Male	50.3
32	Male	50.3
32	Male	50.3
31	Male	50.3
31	Female	50.3
29	Female	50.3
27	Female	50.3
26	Male	50.3
26	Male	50.3
25	Female	50.3
25	Male	50.3
23	Male	50.3
22	Female	50.3
21	Male	50.3
21	Male	50.3
20	Male	50.3
20	Male	50.3
19	Male	50.3
69	Male	50.2
63	Female	50.2
55	Male	50.2
52	Female	50.2
50	Female	50.2
49	Female	50.2
48	Male	50.2
47	Female	50.2
45	Female	50.2
44	Male	50.2
44	Male	50.2
41	Male	50.2
40	Female	50.2
38	Male	50.2
38	Male	50.2
35	Male	50.2
34	Male	50.2
32	Male	50.2
29	Female	50.2
28	Male	50.2
27	Male	50.2
27	Male	50.2
26	Female	50.2
26	Male	50.2
24	Female	50.2
24	Female	50.2
23	Male	50.2
23	Male	50.2
22	Male	50.2
22	Female	50.2
21	Male	50.2
19	Male	50.2
74	Female	50.1
67	Female	50.1
62	Female	50.1
62	Male	50.1
61	Female	50.1
60	Male	50.1
59	Male	50.1
59	Female	50.1
57	Female	50.1
57	Male	50.1
55	Female	50.1
55	Male	50.1
53	Male	50.1
52	Male	50.1
52	Female	50.1
52	Female	50.1
50	Female	50.1
50	Male	50.1
48	Male	50.1
47	Female	50.1
45	Male	50.1
45	Female	50.1
45	Male	50.1
44	Male	50.1
44	Male	50.1
43	Male	50.1
43	Male	50.1
40	Female	50.1
40	Male	50.1
38	Male	50.1
36	Male	50.1
36	Female	50.1
34	Male	50.1
30	Male	50.1
29	Male	50.1
27	Male	50.1
25	Female	50.1
24	Male	50.1
22	Male	50.1
22	Male	50.1
20	Male	50.1
19	Female	50.1
19	Female	50.1
19	Female	50.1
65	Female	50
65	Female	50
64	Female	50
63	Female	50
63	Male	50
59	Male	50
56	Male	50
56	Female	50
55	Male	50
52	Female	50
52	Male	50
49	Female	50
47	Male	50
41	Male	50
39	Male	50
38	Male	50
38	Male	50
36	Female	50
33	Female	50
31	Male	50
31	Female	50
31	Male	50
30	Male	50
30	Male	50
29	Male	50
28	Female	50
28	Male	50
28	Male	50
27	Male	50
26	Male	50
25	Female	50
25	Male	50
25	Male	50
24	Male	50
23	Male	50
21	Female	50
20	Male	50
20	Male	50
19	Female	50
19	Male	50
19	Male	50
19	Male	50
74	Male	49.9
68	Male	49.9
66	Male	49.9
63	Female	49.9
61	Female	49.9
60	Male	49.9
60	Female	49.9
54	Male	49.9
53	Female	49.9
53	Male	49.9
51	Female	49.9
49	Female	49.9
49	Female	49.9
48	Male	49.9
46	Male	49.9
43	Male	49.9
42	Male	49.9
42	Male	49.9
41	Male	49.9
38	Female	49.9
37	Female	49.9
37	Female	49.9
36	Male	49.9
36	Male	49.9
34	Male	49.9
31	Female	49.9
31	Male	49.9
31	Male	49.9
30	Male	49.9
29	Male	49.9
28	Male	49.9
28	Female	49.9
26	Female	49.9
26	Male	49.9
25	Male	49.9
25	Male	49.9
23	Male	49.9
23	Female	49.9
23	Female	49.9
23	Male	49.9
23	Male	49.9
22	Female	49.9
22	Male	49.9
21	Male	49.9
20	Female	49.9
19	Female	49.9
19	Male	49.9
69	Female	49.8
61	Female	49.8
58	Male	49.8
57	Female	49.8
57	Female	49.8
54	Male	49.8
54	Male	49.8
53	Male	49.8
50	Male	49.8
47	Female	49.8
46	Male	49.8
46	Male	49.8
44	Male	49.8
40	Female	49.8
40	Male	49.8
38	Male	49.8
38	Male	49.8
37	Female	49.8
34	Female	49.8
33	Male	49.8
31	Female	49.8
26	Male	49.8
25	Female	49.8
24	Female	49.8
23	Female	49.8
22	Female	49.8
22	Female	49.8
21	Female	49.8
20	Male	49.8
19	Female	49.8
74	Female	49.7
70	Male	49.7
62	Female	49.7
62	Female	49.7
61	Female	49.7
61	Female	49.7
61	Female	49.7
58	Female	49.7
54	Male	49.7
53	Female	49.7
49	Male	49.7
47	Female	49.7
47	Female	49.7
45	Female	49.7
43	Female	49.7
43	Female	49.7
43	Female	49.7
42	Male	49.7
42	Male	49.7
42	Male	49.7
42	Male	49.7
42	Female	49.7
41	Male	49.7
41	Male	49.7
40	Male	49.7
40	Male	49.7
35	Male	49.7
35	Male	49.7
35	Male	49.7
34	Female	49.7
34	Male	49.7
33	Male	49.7
32	Female	49.7
29	Male	49.7
28	Male	49.7
26	Male	49.7
26	Male	49.7
26	Female	49.7
25	Male	49.7
23	Female	49.7
23	Male	49.7
23	Female	49.7
22	Female	49.7
21	Male	49.7
21	Male	49.7
21	Female	49.7
19	Female	49.7
19	Male	49.7
74	Female	49.6
58	Female	49.6
57	Male	49.6
56	Male	49.6
54	Female	49.6
51	Male	49.6
50	Female	49.6
48	Female	49.6
48	Female	49.6
47	Female	49.6
42	Female	49.6
42	Male	49.6
40	Female	49.6
40	Female	49.6
40	Female	49.6
39	Female	49.6
38	Female	49.6
32	Female	49.6
31	Female	49.6
30	Male	49.6
30	Male	49.6
29	Male	49.6
29	Female	49.6
29	Female	49.6
28	Male	49.6
27	Female	49.6
27	Male	49.6
26	Female	49.6
26	Female	49.6
26	Female	49.6
26	Male	49.6
26	Female	49.6
25	Male	49.6
24	Male	49.6
23	Male	49.6
22	Male	49.6
19	Female	49.6
75	Female	49.5
74	Male	49.5
72	Male	49.5
70	Female	49.5
68	Male	49.5
66	Female	49.5
65	Female	49.5
64	Female	49.5
64	Male	49.5
63	Female	49.5
62	Female	49.5
61	Male	49.5
61	Male	49.5
60	Male	49.5
60	Female	49.5
56	Female	49.5
54	Female	49.5
49	Female	49.5
49	Male	49.5
46	Male	49.5
45	Male	49.5
44	Male	49.5
44	Male	49.5
41	Male	49.5
40	Male	49.5
40	Male	49.5
37	Male	49.5
35	Male	49.5
34	Male	49.5
33	Male	49.5
33	Male	49.5
31	Male	49.5
29	Female	49.5
29	Male	49.5
28	Male	49.5
28	Male	49.5
27	Male	49.5
27	Male	49.5
27	Male	49.5
26	Male	49.5
26	Male	49.5
25	Male	49.5
25	Male	49.5
25	Male	49.5
24	Male	49.5
20	Female	49.5
20	Female	49.5
20	Male	49.5
19	Female	49.5
73	Male	49.4
70	Male	49.4
70	Male	49.4
65	Female	49.4
65	Female	49.4
64	Female	49.4
63	Female	49.4
63	Male	49.4
60	Female	49.4
59	Female	49.4
58	Male	49.4
57	Male	49.4
55	Female	49.4
55	Female	49.4
54	Female	49.4
53	Female	49.4
52	Female	49.4
52	Female	49.4
52	Female	49.4
52	Male	49.4
51	Female	49.4
51	Female	49.4
50	Male	49.4
50	Female	49.4
49	Female	49.4
46	Female	49.4
46	Female	49.4
46	Male	49.4
45	Male	49.4
43	Male	49.4
40	Male	49.4
39	Male	49.4
38	Male	49.4
37	Male	49.4
34	Male	49.4
33	Female	49.4
30	Male	49.4
30	Male	49.4
29	Male	49.4
29	Male	49.4
29	Male	49.4
28	Male	49.4
28	Male	49.4
28	Male	49.4
26	Female	49.4
26	Female	49.4
26	Male	49.4
26	Female	49.4
25	Female	49.4
25	Female	49.4
25	Male	49.4
22	Male	49.4
20	Female	49.4
20	Female	49.4
20	Male	49.4
19	Male	49.4
19	Male	49.4
19	Male	49.4
65	Male	49.3
65	Male	49.3
62	Male	49.3
61	Male	49.3
60	Male	49.3
59	Female	49.3
58	Female	49.3
58	Male	49.3
54	Male	49.3
53	Male	49.3
51	Male	49.3
50	Male	49.3
49	Female	49.3
49	Male	49.3
48	Male	49.3
48	Female	49.3
48	Male	49.3
46	Female	49.3
44	Female	49.3
44	Male	49.3
43	Male	49.3
43	Male	49.3
42	Male	49.3
40	Male	49.3
39	Female	49.3
38	Male	49.3
38	Male	49.3
36	Male	49.3
36	Female	49.3
34	Female	49.3
34	Female	49.3
34	Male	49.3
33	Male	49.3
32	Female	49.3
32	Male	49.3
32	Male	49.3
31	Female	49.3
29	Male	49.3
28	Male	49.3
28	Female	49.3
27	Female	49.3
27	Female	49.3
27	Male	49.3
26	Male	49.3
25	Female	49.3
25	Male	49.3
25	Female	49.3
25	Female	49.3
25	Male	49.3
25	Male	49.3
24	Male	49.3
23	Female	49.3
23	Male	49.3
22	Male	49.3
22	Male	49.3
19	Female	49.3
19	Male	49.3
69	Female	49.2
65	Female	49.2
62	Female	49.2
61	Female	49.2
61	Male	49.2
60	Male	49.2
56	Female	49.2
55	Male	49.2
54	Female	49.2
54	Male	49.2
54	Female	49.2
53	Male	49.2
50	Male	49.2
49	Male	49.2
48	Female	49.2
48	Female	49.2
47	Female	49.2
46	Female	49.2
43	Male	49.2
43	Female	49.2
42	Male	49.2
42	Female	49.2
42	Female	49.2
41	Male	49.2
40	Male	49.2
40	Male	49.2
36	Male	49.2
36	Male	49.2
36	Male	49.2
35	Female	49.2
33	Male	49.2
32	Female	49.2
31	Male	49.2
30	Female	49.2
30	Male	49.2
29	Female	49.2
28	Female	49.2
28	Male	49.2
28	Male	49.2
26	Male	49.2
24	Male	49.2
24	Male	49.2
24	Female	49.2
24	Male	49.2
23	Male	49.2
23	Female	49.2
22	Male	49.2
21	Male	49.2
20	Male	49.2
20	Female	49.2
20	Male	49.2
20	Female	49.2
20	Male	49.2
19	Female	49.2
19	Female	49.2
71	Female	49.1
68	Female	49.1
68	Female	49.1
64	Female	49.1
58	Male	49.1
56	Male	49.1
55	Female	49.1
55	Male	49.1
53	Male	49.1
52	Female	49.1
52	Female	49.1
51	Female	49.1
50	Male	49.1
50	Female	49.1
49	Male	49.1
49	Male	49.1
48	Female	49.1
48	Male	49.1
48	Male	49.1
45	Male	49.1
45	Male	49.1
43	Male	49.1
43	Male	49.1
42	Male	49.1
41	Male	49.1
41	Female	49.1
39	Female	49.1
39	Male	49.1
37	Male	49.1
36	Female	49.1
33	Male	49.1
33	Female	49.1
32	Male	49.1
32	Female	49.1
31	Male	49.1
30	Female	49.1
30	Male	49.1
29	Male	49.1
29	Male	49.1
28	Female	49.1
28	Female	49.1
28	Male	49.1
25	Male	49.1
24	Female	49.1
24	Female	49.1
23	Female	49.1
22	Female	49.1
21	Male	49.1
20	Female	49.1
20	Male	49.1
20	Male	49.1
19	Female	49.1
19	Male	49.1
19	Male	49.1
75	Female	49
73	Female	49
68	Female	49
66	Male	49
66	Female	49
65	Female	49
65	Male	49
60	Male	49
59	Male	49
59	Male	49
58	Male	49
56	Female	49
56	Male	49
56	Male	49
54	Male	49
53	Female	49
52	Male	49
52	Female	49
50	Female	49
50	Male	49
49	Female	49
48	Female	49
47	Male	49
47	Male	49
45	Male	49
42	Female	49
39	Male	49
38	Male	49
36	Male	49
35	Male	49
33	Female	49
32	Male	49
31	Male	49
28	Female	49
28	Male	49
27	Female	49
27	Male	49
26	Female	49
25	Female	49
25	Female	49
24	Female	49
24	Male	49
24	Male	49
24	Male	49
23	Female	49
23	Male	49
23	Female	49
22	Male	49
22	Female	49
21	Female	49
21	Female	49
20	Male	49
20	Female	49
20	Female	49
20	Female	49
19	Male	49
19	Male	49
70	Female	48.9
69	Female	48.9
68	Male	48.9
66	Female	48.9
66	Male	48.9
65	Female	48.9
65	Male	48.9
62	Male	48.9
60	Male	48.9
60	Male	48.9
58	Male	48.9
58	Female	48.9
58	Male	48.9
56	Female	48.9
56	Female	48.9
55	Female	48.9
55	Male	48.9
50	Female	48.9
49	Female	48.9
49	Male	48.9
49	Male	48.9
49	Female	48.9
48	Female	48.9
48	Male	48.9
47	Male	48.9
45	Female	48.9
45	Female	48.9
44	Female	48.9
43	Female	48.9
43	Male	48.9
43	Male	48.9
40	Male	48.9
40	Male	48.9
39	Female	48.9
39	Female	48.9
35	Male	48.9
35	Male	48.9
34	Male	48.9
34	Male	48.9
33	Female	48.9
32	Male	48.9
32	Female	48.9
31	Male	48.9
30	Male	48.9
29	Male	48.9
29	Male	48.9
29	Female	48.9
27	Male	48.9
27	Male	48.9
26	Male	48.9
25	Female	48.9
25	Male	48.9
23	Male	48.9
22	Female	48.9
22	Female	48.9
21	Male	48.9
21	Female	48.9
20	Male	48.9
20	Male	48.9
19	Female	48.9
74	Female	48.8
68	Male	48.8
66	Female	48.8
66	Male	48.8
65	Female	48.8
62	Female	48.8
62	Female	48.8
59	Male	48.8
59	Male	48.8
58	Female	48.8
58	Female	48.8
57	Female	48.8
57	Female	48.8
56	Female	48.8
56	Male	48.8
55	Female	48.8
55	Female	48.8
54	Female	48.8
52	Male	48.8
52	Female	48.8
51	Male	48.8
51	Male	48.8
50	Female	48.8
49	Female	48.8
49	Male	48.8
48	Male	48.8
46	Female	48.8
45	Male	48.8
45	Female	48.8
43	Female	48.8
42	Male	48.8
42	Male	48.8
41	Male	48.8
41	Male	48.8
39	Male	48.8
39	Male	48.8
38	Female	48.8
36	Male	48.8
36	Female	48.8
34	Male	48.8
33	Female	48.8
33	Male	48.8
33	Male	48.8
32	Male	48.8
32	Male	48.8
31	Female	48.8
31	Male	48.8
30	Female	48.8
30	Female	48.8
30	Male	48.8
30	Male	48.8
29	Female	48.8
28	Female	48.8
28	Male	48.8
26	Female	48.8
26	Female	48.8
25	Male	48.8
25	Male	48.8
24	Male	48.8
24	Female	48.8
23	Female	48.8
23	Male	48.8
23	Male	48.8
22	Female	48.8
22	Male	48.8
22	Female	48.8
22	Male	48.8
21	Male	48.8
21	Male	48.8
21	Male	48.8
20	Male	48.8
20	Female	48.8
19	Female	48.8
71	Female	48.7
71	Male	48.7
69	Female	48.7
69	Male	48.7
67	Male	48.7
65	Male	48.7
61	Female	48.7
60	Female	48.7
59	Female	48.7
59	Male	48.7
58	Male	48.7
57	Male	48.7
56	Female	48.7
56	Male	48.7
55	Female	48.7
54	Male	48.7
53	Female	48.7
52	Female	48.7
52	Female	48.7
52	Male	48.7
51	Male	48.7
51	Female	48.7
50	Female	48.7
50	Female	48.7
50	Female	48.7
49	Male	48.7
49	Male	48.7
48	Male	48.7
46	Male	48.7
44	Female	48.7
43	Female	48.7
42	Male	48.7
42	Female	48.7
42	Male	48.7
41	Male	48.7
41	Male	48.7
41	Male	48.7
40	Female	48.7
40	Male	48.7
39	Male	48.7
39	Male	48.7
35	Female	48.7
34	Male	48.7
34	Female	48.7
33	Male	48.7
32	Male	48.7
31	Male	48.7
30	Female	48.7
30	Male	48.7
29	Female	48.7
29	Male	48.7
29	Male	48.7
28	Male	48.7
28	Female	48.7
27	Male	48.7
27	Male	48.7
26	Male	48.7
25	Female	48.7
24	Female	48.7
24	Female	48.7
24	Female	48.7
24	Male	48.7
24	Male	48.7
23	Female	48.7
22	Female	48.7
22	Male	48.7
21	Female	48.7
20	Female	48.7
20	Female	48.7
20	Male	48.7
20	Female	48.7
20	Male	48.7
19	Female	48.7
19	Female	48.7
19	Female	48.7
72	Female	48.6
72	Female	48.6
71	Female	48.6
70	Male	48.6
69	Female	48.6
69	Female	48.6
66	Male	48.6
65	Female	48.6
63	Male	48.6
63	Female	48.6
63	Female	48.6
62	Male	48.6
62	Female	48.6
62	Female	48.6
60	Female	48.6
58	Male	48.6
56	Female	48.6
56	Male	48.6
55	Female	48.6
54	Male	48.6
54	Female	48.6
54	Male	48.6
54	Female	48.6
54	Male	48.6
53	Female	48.6
52	Female	48.6
51	Male	48.6
51	Female	48.6
49	Female	48.6
49	Male	48.6
48	Male	48.6
47	Female	48.6
45	Male	48.6
44	Female	48.6
44	Female	48.6
43	Female	48.6
43	Male	48.6
43	Male	48.6
43	Male	48.6
43	Male	48.6
41	Male	48.6
39	Male	48.6
38	Male	48.6
37	Male	48.6
36	Male	48.6
36	Male	48.6
36	Male	48.6
34	Female	48.6
34	Male	48.6
33	Female	48.6
32	Male	48.6
32	Male	48.6
32	Male	48.6
31	Female	48.6
31	Male	48.6
30	Male	48.6
30	Male	48.6
30	Male	48.6
29	Male	48.6
29	Female	48.6
29	Male	48.6
28	Male	48.6
28	Female	48.6
28	Female	48.6
28	Male	48.6
26	Male	48.6
26	Female	48.6
24	Male	48.6
24	Male	48.6
23	Female	48.6
23	Male	48.6
23	Female	48.6
23	Male	48.6
22	Male	48.6
21	Female	48.6
20	Female	48.6
20	Female	48.6
19	Female	48.6
75	Male	48.5
74	Male	48.5
70	Male	48.5
68	Male	48.5
68	Male	48.5
65	Female	48.5
65	Female	48.5
64	Female	48.5
64	Female	48.5
64	Male	48.5
60	Female	48.5
60	Male	48.5
58	Male	48.5
58	Female	48.5
57	Female	48.5
56	Female	48.5
56	Male	48.5
55	Male	48.5
55	Female	48.5
53	Male	48.5
53	Female	48.5
52	Male	48.5
52	Male	48.5
51	Female	48.5
51	Male	48.5
51	Female	48.5
50	Male	48.5
50	Male	48.5
49	Male	48.5
49	Female	48.5
49	Female	48.5
49	Female	48.5
48	Male	48.5
48	Male	48.5
48	Male	48.5
47	Female	48.5
45	Female	48.5
45	Female	48.5
44	Male	48.5
44	Female	48.5
42	Female	48.5
42	Male	48.5
42	Male	48.5
41	Male	48.5
41	Male	48.5
39	Female	48.5
39	Male	48.5
39	Female	48.5
39	Male	48.5
38	Male	48.5
37	Male	48.5
35	Male	48.5
31	Female	48.5
30	Female	48.5
30	Female	48.5
29	Female	48.5
28	Male	48.5
28	Male	48.5
28	Male	48.5
27	Female	48.5
27	Male	48.5
27	Male	48.5
27	Male	48.5
26	Male	48.5
25	Female	48.5
25	Male	48.5
25	Female	48.5
24	Female	48.5
24	Male	48.5
24	Male	48.5
24	Female	48.5
24	Female	48.5
23	Female	48.5
23	Female	48.5
23	Female	48.5
23	Female	48.5
22	Male	48.5
22	Male	48.5
22	Male	48.5
21	Female	48.5
21	Male	48.5
21	Female	48.5
20	Male	48.5
20	Female	48.5
72	Female	48.4
69	Female	48.4
68	Female	48.4
67	Female	48.4
67	Male	48.4
64	Female	48.4
62	Male	48.4
59	Female	48.4
58	Male	48.4
57	Female	48.4
57	Male	48.4
57	Female	48.4
56	Male	48.4
55	Male	48.4
54	Male	48.4
53	Male	48.4
53	Male	48.4
52	Male	48.4
52	Male	48.4
51	Male	48.4
51	Male	48.4
51	Male	48.4
51	Male	48.4
50	Female	48.4
50	Female	48.4
49	Female	48.4
49	Male	48.4
48	Female	48.4
48	Male	48.4
48	Male	48.4
48	Male	48.4
48	Male	48.4
47	Male	48.4
46	Male	48.4
46	Female	48.4
44	Male	48.4
44	Female	48.4
44	Male	48.4
44	Female	48.4
43	Female	48.4
43	Female	48.4
43	Female	48.4
42	Female	48.4
42	Female	48.4
41	Male	48.4
40	Female	48.4
39	Male	48.4
38	Male	48.4
38	Male	48.4
36	Male	48.4
36	Male	48.4
35	Female	48.4
35	Male	48.4
35	Male	48.4
34	Male	48.4
34	Male	48.4
34	Female	48.4
33	Female	48.4
33	Male	48.4
32	Male	48.4
32	Female	48.4
31	Female	48.4
31	Male	48.4
31	Male	48.4
30	Female	48.4
30	Male	48.4
28	Female	48.4
27	Female	48.4
27	Male	48.4
27	Female	48.4
27	Female	48.4
27	Male	48.4
27	Male	48.4
26	Female	48.4
26	Male	48.4
26	Female	48.4
26	Male	48.4
25	Female	48.4
25	Female	48.4
25	Male	48.4
25	Female	48.4
24	Male	48.4
24	Female	48.4
24	Female	48.4
23	Male	48.4
23	Male	48.4
23	Male	48.4
23	Male	48.4
23	Male	48.4
23	Female	48.4
22	Female	48.4
22	Female	48.4
22	Female	48.4
22	Female	48.4
21	Female	48.4
21	Male	48.4
20	Female	48.4
19	Female	48.4
72	Female	48.3
71	Female	48.3
69	Female	48.3
66	Female	48.3
65	Male	48.3
64	Male	48.3
64	Female	48.3
64	Male	48.3
64	Male	48.3
64	Female	48.3
63	Male	48.3
62	Female	48.3
61	Female	48.3
61	Female	48.3
60	Female	48.3
60	Female	48.3
59	Female	48.3
59	Male	48.3
59	Male	48.3
59	Female	48.3
59	Male	48.3
58	Female	48.3
58	Male	48.3
58	Female	48.3
57	Female	48.3
56	Male	48.3
55	Female	48.3
55	Female	48.3
55	Female	48.3
55	Female	48.3
53	Male	48.3
53	Female	48.3
53	Male	48.3
53	Male	48.3
52	Male	48.3
52	Male	48.3
52	Male	48.3
51	Female	48.3
51	Male	48.3
50	Female	48.3
50	Male	48.3
50	Male	48.3
48	Male	48.3
47	Male	48.3
47	Male	48.3
47	Female	48.3
47	Male	48.3
47	Male	48.3
47	Male	48.3
47	Female	48.3
43	Female	48.3
43	Male	48.3
43	Female	48.3
42	Male	48.3
41	Female	48.3
41	Male	48.3
40	Female	48.3
39	Female	48.3
38	Female	48.3
38	Male	48.3
37	Female	48.3
36	Male	48.3
36	Male	48.3
35	Male	48.3
35	Male	48.3
35	Female	48.3
34	Male	48.3
33	Male	48.3
32	Female	48.3
31	Female	48.3
31	Male	48.3
30	Male	48.3
29	Male	48.3
29	Male	48.3
28	Male	48.3
28	Female	48.3
27	Female	48.3
26	Female	48.3
26	Female	48.3
26	Female	48.3
26	Male	48.3
25	Female	48.3
25	Female	48.3
24	Male	48.3
24	Female	48.3
22	Male	48.3
22	Female	48.3
22	Female	48.3
22	Female	48.3
22	Female	48.3
21	Male	48.3
19	Female	48.3
19	Male	48.3
19	Female	48.3
75	Male	48.2
75	Male	48.2
70	Female	48.2
67	Female	48.2
67	Male	48.2
65	Female	48.2
65	Female	48.2
64	Male	48.2
63	Female	48.2
63	Female	48.2
62	Female	48.2
62	Female	48.2
61	Female	48.2
60	Male	48.2
60	Female	48.2
60	Female	48.2
59	Female	48.2
58	Female	48.2
56	Female	48.2
56	Male	48.2
55	Male	48.2
54	Male	48.2
53	Female	48.2
53	Female	48.2
52	Female	48.2
52	Male	48.2
51	Female	48.2
51	Male	48.2
51	Female	48.2
51	Male	48.2
51	Male	48.2
50	Female	48.2
50	Male	48.2
50	Male	48.2
49	Male	48.2
48	Female	48.2
47	Male	48.2
46	Female	48.2
46	Male	48.2
45	Male	48.2
44	Male	48.2
43	Male	48.2
43	Female	48.2
43	Female	48.2
43	Male	48.2
42	Male	48.2
41	Male	48.2
40	Female	48.2
39	Female	48.2
38	Male	48.2
38	Male	48.2
37	Female	48.2
36	Male	48.2
36	Male	48.2
36	Male	48.2
36	Female	48.2
35	Male	48.2
35	Male	48.2
35	Male	48.2
34	Male	48.2
34	Female	48.2
31	Male	48.2
31	Female	48.2
31	Male	48.2
30	Male	48.2
29	Male	48.2
29	Male	48.2
28	Female	48.2
28	Male	48.2
28	Female	48.2
28	Male	48.2
28	Female	48.2
27	Female	48.2
27	Female	48.2
27	Female	48.2
27	Male	48.2
27	Female	48.2
26	Male	48.2
26	Male	48.2
26	Female	48.2
26	Male	48.2
26	Female	48.2
25	Female	48.2
25	Male	48.2
25	Female	48.2
25	Female	48.2
25	Female	48.2
25	Male	48.2
24	Male	48.2
24	Male	48.2
24	Female	48.2
23	Female	48.2
21	Female	48.2
21	Male	48.2
21	Male	48.2
72	Male	48.1
72	Male	48.1
70	Female	48.1
70	Female	48.1
69	Female	48.1
68	Male	48.1
64	Male	48.1
64	Female	48.1
63	Female	48.1
62	Female	48.1
62	Female	48.1
62	Male	48.1
62	Male	48.1
62	Male	48.1
60	Female	48.1
60	Male	48.1
59	Female	48.1
59	Male	48.1
59	Male	48.1
59	Female	48.1
57	Female	48.1
57	Female	48.1
56	Female	48.1
56	Male	48.1
56	Female	48.1
56	Female	48.1
55	Female	48.1
54	Female	48.1
54	Male	48.1
53	Male	48.1
53	Male	48.1
53	Male	48.1
53	Male	48.1
51	Male	48.1
51	Male	48.1
50	Female	48.1
50	Male	48.1
49	Female	48.1
49	Female	48.1
48	Female	48.1
48	Female	48.1
48	Female	48.1
47	Female	48.1
46	Male	48.1
45	Female	48.1
45	Female	48.1
45	Male	48.1
45	Female	48.1
44	Male	48.1
43	Male	48.1
43	Male	48.1
42	Male	48.1
42	Female	48.1
41	Female	48.1
40	Male	48.1
39	Female	48.1
38	Female	48.1
38	Female	48.1
38	Male	48.1
36	Male	48.1
34	Female	48.1
33	Male	48.1
33	Female	48.1
32	Female	48.1
32	Male	48.1
31	Male	48.1
31	Male	48.1
30	Male	48.1
30	Male	48.1
30	Male	48.1
29	Female	48.1
28	Male	48.1
28	Male	48.1
28	Female	48.1
27	Male	48.1
27	Male	48.1
26	Female	48.1
25	Male	48.1
24	Female	48.1
24	Female	48.1
24	Female	48.1
24	Female	48.1
23	Female	48.1
23	Female	48.1
23	Female	48.1
21	Male	48.1
21	Female	48.1
20	Male	48.1
19	Male	48.1
19	Male	48.1
71	Female	48
69	Male	48
68	Male	48
68	Male	48
68	Female	48
66	Female	48
64	Male	48
64	Female	48
63	Male	48
60	Male	48
59	Female	48
57	Male	48
57	Male	48
57	Male	48
56	Female	48
56	Female	48
55	Male	48
55	Male	48
55	Female	48
55	Male	48
54	Female	48
54	Female	48
54	Male	48
54	Female	48
53	Female	48
52	Female	48
52	Female	48
51	Male	48
51	Male	48
50	Female	48
49	Female	48
48	Female	48
48	Male	48
48	Male	48
48	Female	48
47	Female	48
46	Female	48
46	Male	48
46	Male	48
45	Female	48
44	Female	48
43	Female	48
42	Female	48
41	Female	48
41	Male	48
41	Female	48
40	Female	48
40	Male	48
39	Female	48
38	Male	48
38	Male	48
35	Male	48
35	Male	48
34	Male	48
33	Female	48
33	Female	48
33	Male	48
33	Female	48
33	Female	48
33	Male	48
32	Male	48
30	Female	48
30	Male	48
29	Female	48
29	Female	48
29	Female	48
28	Male	48
28	Female	48
28	Female	48
27	Female	48
27	Male	48
27	Male	48
27	Male	48
27	Female	48
26	Male	48
26	Female	48
[truncated: 15,033 more rows]

## Sheet: Protein
Age	Sex	TP
73	Male	35.4
64	Male	37.5
44	Female	40.7
57	Male	41.2
32	Female	42.1
56	Male	42.5
70	Female	42.6
59	Male	42.6
69	Male	42.7
66	Female	43
64	Male	44.1
68	Female	44.2
60	Male	44.5
42	Male	44.7
67	Female	45.9
58	Male	46
71	Male	46.3
58	Female	46.5
57	Female	46.8
62	Male	46.9
25	Female	47.2
62	Male	47.7
60	Male	47.7
46	Male	47.8
23	Female	48
54	Female	48.1
74	Female	48.2
54	Female	48.2
50	Male	48.4
26	Male	48.5
59	Male	48.6
68	Male	48.7
64	Female	48.9
69	Male	49
75	Male	49.2
29	Male	49.3
65	Male	49.5
49	Male	49.5
70	Female	49.6
70	Female	49.6
59	Female	49.6
70	Female	49.7
60	Male	49.8
54	Female	49.8
52	Male	49.9
52	Male	49.9
68	Male	50.1
72	Male	50.2
60	Female	50.2
52	Male	50.2
55	Female	50.3
71	Female	50.5
28	Male	50.5
66	Male	50.6
63	Male	50.7
75	Male	50.9
64	Male	50.9
56	Male	50.9
65	Female	51
58	Female	51
67	Male	51.1
69	Female	51.2
55	Female	51.2
31	Male	51.2
73	Female	51.3
73	Female	51.4
59	Female	51.5
65	Male	51.6
40	Male	51.7
70	Male	51.8
59	Male	51.9
43	Female	52
64	Female	52.1
74	Female	52.2
65	Female	52.2
74	Female	52.3
71	Female	52.3
34	Male	52.3
19	Female	52.3
72	Female	52.4
68	Male	52.5
58	Male	52.5
40	Male	52.5
72	Male	52.7
64	Male	52.8
74	Female	52.9
67	Male	53
74	Male	53.2
68	Male	53.2
60	Male	53.2
75	Male	53.3
72	Male	53.3
61	Female	53.3
19	Male	53.3
64	Female	53.5
57	Female	53.5
50	Female	53.5
73	Male	53.6
59	Male	53.6
72	Female	53.7
71	Female	53.8
63	Male	53.8
58	Female	53.8
71	Male	53.9
66	Female	54
65	Male	54
61	Male	54.1
46	Female	54.1
62	Male	54.2
45	Male	54.2
73	Female	54.3
67	Male	54.3
66	Female	54.3
72	Female	54.4
24	Male	54.4
53	Female	54.5
31	Male	54.5
46	Male	54.6
42	Male	54.6
66	Female	54.7
73	Female	54.8
70	Male	54.8
62	Female	54.8
60	Male	54.8
56	Male	54.8
71	Male	54.9
58	Male	54.9
67	Male	55
65	Male	55.1
64	Female	55.1
75	Female	55.2
53	Male	55.2
39	Male	55.2
52	Male	55.3
52	Male	55.3
63	Female	55.4
56	Male	55.4
38	Male	55.4
37	Male	55.4
33	Female	55.4
75	Male	55.5
66	Female	55.5
59	Male	55.5
46	Female	55.5
66	Female	55.6
23	Male	55.6
66	Female	55.7
53	Male	55.7
29	Female	55.7
75	Male	55.8
70	Male	55.8
69	Female	55.8
63	Female	55.8
29	Male	55.8
21	Female	55.8
62	Male	55.9
72	Male	56
70	Male	56
66	Female	56
74	Male	56.2
72	Female	56.2
56	Female	56.3
69	Female	56.4
58	Male	56.4
72	Male	56.5
71	Female	56.5
71	Male	56.5
70	Female	56.5
45	Male	56.5
28	Female	56.6
70	Female	56.7
68	Male	56.7
72	Male	56.8
63	Male	56.8
67	Male	56.9
71	Female	57.1
66	Male	57.1
65	Male	57.1
60	Female	57.1
60	Female	57.1
57	Male	57.1
42	Male	57.1
69	Male	57.2
65	Female	57.2
63	Female	57.2
47	Female	57.2
43	Female	57.2
75	Female	57.3
39	Male	57.3
68	Male	57.4
60	Male	57.4
75	Female	57.5
70	Female	57.5
65	Female	57.5
62	Female	57.5
61	Male	57.5
60	Female	57.5
59	Female	57.5
74	Male	57.6
63	Male	57.6
56	Male	57.6
64	Female	57.7
63	Male	57.7
59	Female	57.7
66	Male	57.8
60	Female	57.8
51	Male	57.8
35	Male	57.9
30	Male	57.9
68	Male	58
65	Female	58
57	Male	58
29	Female	58
62	Male	58.1
61	Male	58.1
24	Male	58.1
60	Male	58.2
37	Female	58.2
37	Female	58.2
31	Male	58.2
75	Female	58.3
72	Female	58.3
71	Female	58.3
67	Male	58.3
59	Male	58.3
58	Male	58.3
31	Female	58.3
64	Female	58.4
55	Male	58.4
55	Female	58.4
69	Female	58.5
38	Female	58.5
69	Female	58.7
65	Male	58.7
73	Female	58.8
68	Female	58.8
66	Female	58.8
64	Female	58.8
60	Female	58.8
54	Male	58.8
43	Female	58.8
43	Male	58.8
73	Female	58.9
73	Female	58.9
71	Male	58.9
70	Male	58.9
66	Female	58.9
63	Female	58.9
61	Male	58.9
41	Female	58.9
27	Male	58.9
69	Female	59
58	Female	59
69	Female	59.1
66	Female	59.1
62	Female	59.1
61	Male	59.1
62	Male	59.2
74	Male	59.3
58	Male	59.3
75	Female	59.4
68	Male	59.4
61	Female	59.4
57	Female	59.4
40	Female	59.4
72	Female	59.5
62	Male	59.5
36	Female	59.5
29	Female	59.5
20	Male	59.5
58	Male	59.6
54	Female	59.6
48	Female	59.6
37	Female	59.6
74	Female	59.7
71	Female	59.7
71	Female	59.7
70	Male	59.7
61	Female	59.7
35	Female	59.7
66	Female	59.8
44	Female	59.8
35	Male	59.8
74	Male	59.9
56	Male	59.9
74	Female	60
74	Female	60
67	Male	60
59	Male	60
55	Male	60
55	Male	60
53	Male	60
44	Male	60
75	Female	60.1
69	Male	60.1
68	Male	60.1
62	Female	60.1
61	Female	60.1
49	Female	60.1
43	Male	60.1
31	Female	60.1
26	Male	60.1
75	Female	60.2
71	Female	60.2
65	Female	60.2
64	Male	60.2
36	Male	60.2
28	Female	60.2
24	Male	60.2
23	Female	60.2
74	Male	60.3
70	Female	60.3
68	Male	60.3
58	Male	60.3
58	Male	60.3
49	Female	60.3
53	Male	60.4
28	Female	60.4
75	Male	60.5
71	Male	60.5
69	Female	60.5
68	Female	60.5
67	Female	60.5
65	Male	60.5
60	Female	60.5
67	Male	60.6
65	Male	60.6
58	Female	60.7
54	Male	60.7
54	Female	60.7
45	Male	60.7
64	Female	60.8
61	Male	60.8
61	Male	60.8
69	Male	60.9
62	Female	60.9
48	Male	60.9
24	Female	60.9
74	Female	61
72	Female	61
69	Female	61
59	Male	61
52	Male	61
52	Female	61
48	Male	61
47	Male	61
43	Male	61
72	Female	61.1
62	Female	61.1
51	Male	61.1
39	Female	61.1
34	Male	61.1
31	Female	61.1
27	Male	61.1
26	Female	61.1
73	Male	61.2
57	Female	61.2
51	Female	61.2
71	Male	61.3
60	Male	61.3
58	Female	61.3
54	Female	61.3
54	Male	61.3
50	Female	61.3
48	Female	61.3
30	Female	61.3
74	Male	61.4
71	Male	61.4
68	Male	61.4
65	Male	61.4
50	Female	61.4
35	Male	61.4
72	Female	61.5
70	Male	61.5
63	Female	61.5
61	Male	61.5
56	Female	61.5
45	Female	61.5
35	Male	61.5
33	Female	61.5
32	Male	61.5
29	Female	61.5
25	Female	61.5
73	Female	61.6
70	Male	61.6
59	Male	61.6
59	Male	61.6
54	Female	61.6
35	Female	61.6
74	Female	61.7
73	Male	61.7
72	Male	61.7
60	Female	61.7
58	Female	61.7
58	Female	61.7
55	Male	61.7
44	Male	61.7
75	Female	61.8
74	Female	61.8
66	Female	61.8
59	Male	61.8
54	Male	61.8
51	Male	61.8
49	Female	61.8
46	Female	61.8
41	Male	61.8
27	Female	61.8
72	Male	61.9
69	Female	61.9
64	Female	61.9
61	Male	61.9
56	Female	61.9
46	Female	61.9
43	Female	61.9
43	Male	61.9
74	Female	62
72	Female	62
71	Female	62
67	Male	62
60	Male	62
60	Female	62
57	Male	62
48	Female	62
68	Female	62.1
64	Female	62.1
63	Male	62.1
53	Male	62.1
52	Male	62.1
49	Female	62.1
39	Female	62.1
71	Male	62.2
69	Female	62.2
63	Male	62.2
61	Female	62.2
59	Male	62.2
47	Female	62.2
47	Female	62.2
73	Female	62.3
70	Male	62.3
65	Male	62.3
65	Male	62.3
65	Female	62.3
63	Male	62.4
62	Female	62.4
60	Male	62.4
60	Female	62.4
51	Female	62.4
50	Male	62.4
47	Female	62.4
45	Female	62.4
26	Female	62.4
23	Female	62.4
74	Male	62.5
73	Female	62.5
72	Female	62.5
72	Male	62.5
70	Female	62.5
68	Female	62.5
45	Female	62.5
41	Female	62.5
40	Female	62.5
36	Female	62.5
36	Female	62.5
75	Male	62.6
72	Female	62.6
63	Female	62.6
60	Male	62.6
58	Male	62.6
56	Male	62.6
56	Female	62.6
55	Female	62.6
53	Male	62.6
52	Female	62.6
50	Male	62.6
43	Female	62.6
21	Male	62.6
18	Female	62.6
70	Female	62.7
62	Female	62.7
54	Male	62.7
53	Female	62.7
38	Male	62.7
34	Male	62.7
34	Female	62.7
29	Male	62.7
75	Male	62.8
72	Male	62.8
71	Male	62.8
64	Female	62.8
60	Female	62.8
58	Male	62.8
58	Female	62.8
58	Male	62.8
47	Male	62.8
46	Male	62.8
43	Male	62.8
42	Male	62.8
27	Female	62.8
22	Female	62.8
70	Male	62.9
66	Female	62.9
63	Female	62.9
63	Female	62.9
62	Male	62.9
53	Female	62.9
52	Female	62.9
51	Female	62.9
50	Male	62.9
43	Male	62.9
36	Male	62.9
33	Female	62.9
29	Male	62.9
74	Female	63
74	Female	63
74	Female	63
74	Male	63
69	Male	63
69	Male	63
68	Female	63
68	Female	63
68	Female	63
60	Female	63
57	Female	63
57	Male	63
56	Male	63
36	Female	63
74	Male	63.1
73	Female	63.1
65	Female	63.1
65	Female	63.1
62	Female	63.1
57	Male	63.1
52	Female	63.1
51	Male	63.1
45	Male	63.1
44	Female	63.1
43	Female	63.1
41	Female	63.1
36	Male	63.1
28	Female	63.1
20	Male	63.1
73	Female	63.2
70	Female	63.2
61	Female	63.2
48	Female	63.2
48	Female	63.2
46	Male	63.2
45	Female	63.2
42	Female	63.2
41	Female	63.2
38	Male	63.2
35	Female	63.2
34	Female	63.2
30	Female	63.2
23	Female	63.2
75	Female	63.3
73	Male	63.3
67	Male	63.3
64	Female	63.3
59	Female	63.3
58	Male	63.3
58	Male	63.3
54	Female	63.3
51	Male	63.3
25	Female	63.3
18	Female	63.3
74	Male	63.4
73	Female	63.4
69	Female	63.4
69	Male	63.4
69	Female	63.4
54	Female	63.4
37	Female	63.4
35	Female	63.4
26	Female	63.4
74	Male	63.5
74	Female	63.5
73	Male	63.5
62	Male	63.5
46	Female	63.5
42	Female	63.5
75	Female	63.6
75	Female	63.6
74	Female	63.6
72	Male	63.6
69	Male	63.6
67	Female	63.6
65	Male	63.6
61	Female	63.6
59	Female	63.6
45	Male	63.6
74	Male	63.7
73	Male	63.7
71	Male	63.7
69	Female	63.7
66	Male	63.7
64	Female	63.7
64	Female	63.7
63	Female	63.7
60	Male	63.7
55	Female	63.7
54	Female	63.7
44	Male	63.7
28	Male	63.7
74	Female	63.8
69	Female	63.8
65	Male	63.8
58	Female	63.8
57	Male	63.8
56	Male	63.8
56	Female	63.8
51	Male	63.8
51	Female	63.8
48	Female	63.8
46	Female	63.8
43	Male	63.8
41	Female	63.8
27	Female	63.8
71	Female	63.9
69	Male	63.9
69	Male	63.9
68	Female	63.9
68	Female	63.9
58	Female	63.9
57	Female	63.9
55	Female	63.9
53	Female	63.9
51	Female	63.9
49	Female	63.9
48	Female	63.9
48	Female	63.9
75	Female	64
74	Male	64
73	Female	64
73	Female	64
71	Female	64
70	Male	64
64	Female	64
54	Female	64
50	Female	64
47	Male	64
45	Male	64
38	Female	64
38	Female	64
37	Female	64
30	Female	64
29	Female	64
18	Female	64
65	Male	64.1
65	Male	64.1
61	Female	64.1
58	Female	64.1
53	Female	64.1
53	Female	64.1
52	Male	64.1
49	Female	64.1
47	Female	64.1
45	Male	64.1
38	Female	64.1
38	Male	64.1
27	Female	64.1
23	Female	64.1
21	Female	64.1
75	Male	64.2
74	Female	64.2
70	Male	64.2
65	Female	64.2
63	Male	64.2
62	Male	64.2
60	Female	64.2
60	Male	64.2
59	Male	64.2
58	Female	64.2
57	Female	64.2
56	Female	64.2
51	Male	64.2
46	Female	64.2
45	Male	64.2
44	Female	64.2
32	Female	64.2
24	Female	64.2
74	Female	64.3
74	Female	64.3
73	Male	64.3
62	Female	64.3
52	Female	64.3
45	Male	64.3
44	Male	64.3
42	Female	64.3
40	Female	64.3
36	Female	64.3
27	Female	64.3
25	Female	64.3
65	Female	64.4
64	Male	64.4
64	Female	64.4
63	Female	64.4
62	Female	64.4
62	Male	64.4
62	Male	64.4
59	Female	64.4
58	Female	64.4
56	Male	64.4
54	Female	64.4
53	Male	64.4
53	Male	64.4
52	Male	64.4
50	Female	64.4
50	Female	64.4
47	Female	64.4
46	Female	64.4
44	Male	64.4
43	Female	64.4
43	Female	64.4
37	Female	64.4
36	Female	64.4
75	Female	64.5
69	Female	64.5
66	Male	64.5
65	Female	64.5
64	Female	64.5
63	Male	64.5
61	Male	64.5
60	Male	64.5
53	Female	64.5
53	Female	64.5
52	Female	64.5
50	Female	64.5
47	Male	64.5
44	Female	64.5
42	Male	64.5
27	Female	64.5
75	Male	64.6
74	Female	64.6
74	Female	64.6
74	Male	64.6
68	Female	64.6
66	Female	64.6
66	Female	64.6
65	Male	64.6
65	Female	64.6
59	Male	64.6
59	Male	64.6
56	Female	64.6
56	Male	64.6
38	Female	64.6
35	Female	64.6
29	Male	64.6
25	Female	64.6
22	Male	64.6
75	Female	64.7
73	Female	64.7
70	Female	64.7
68	Female	64.7
66	Female	64.7
65	Female	64.7
65	Male	64.7
61	Female	64.7
60	Male	64.7
59	Male	64.7
55	Male	64.7
52	Female	64.7
51	Male	64.7
46	Female	64.7
46	Male	64.7
43	Female	64.7
42	Male	64.7
38	Female	64.7
34	Male	64.7
32	Male	64.7
24	Male	64.7
23	Female	64.7
20	Female	64.7
20	Female	64.7
72	Female	64.8
69	Female	64.8
67	Female	64.8
60	Male	64.8
55	Female	64.8
54	Female	64.8
51	Female	64.8
51	Female	64.8
50	Male	64.8
49	Female	64.8
47	Female	64.8
46	Female	64.8
46	Male	64.8
43	Female	64.8
40	Female	64.8
36	Female	64.8
35	Female	64.8
26	Male	64.8
23	Female	64.8
75	Female	64.9
71	Female	64.9
70	Female	64.9
69	Male	64.9
68	Female	64.9
67	Female	64.9
63	Female	64.9
63	Male	64.9
60	Female	64.9
60	Male	64.9
59	Female	64.9
54	Male	64.9
52	Female	64.9
51	Female	64.9
43	Female	64.9
42	Female	64.9
39	Female	64.9
35	Female	64.9
33	Female	64.9
31	Female	64.9
29	Female	64.9
74	Female	65
73	Female	65
72	Male	65
70	Female	65
64	Male	65
63	Male	65
62	Female	65
60	Female	65
54	Female	65
53	Female	65
50	Female	65
50	Female	65
47	Female	65
47	Male	65
45	Female	65
45	Female	65
45	Male	65
45	Female	65
40	Female	65
36	Male	65
29	Male	65
71	Male	65.1
70	Male	65.1
66	Male	65.1
65	Male	65.1
62	Female	65.1
61	Male	65.1
61	Female	65.1
54	Male	65.1
46	Male	65.1
46	Female	65.1
42	Male	65.1
32	Female	65.1
30	Male	65.1
27	Male	65.1
23	Female	65.1
75	Female	65.2
73	Female	65.2
72	Female	65.2
71	Female	65.2
69	Female	65.2
69	Female	65.2
68	Male	65.2
68	Male	65.2
68	Male	65.2
65	Male	65.2
64	Female	65.2
64	Female	65.2
62	Male	65.2
60	Female	65.2
51	Female	65.2
49	Male	65.2
48	Female	65.2
38	Female	65.2
36	Female	65.2
30	Female	65.2
26	Female	65.2
24	Female	65.2
19	Female	65.2
75	Female	65.3
74	Female	65.3
71	Male	65.3
71	Female	65.3
70	Male	65.3
68	Female	65.3
67	Male	65.3
66	Male	65.3
64	Female	65.3
63	Female	65.3
61	Female	65.3
61	Female	65.3
61	Male	65.3
59	Male	65.3
59	Female	65.3
59	Male	65.3
58	Female	65.3
58	Female	65.3
55	Male	65.3
54	Female	65.3
46	Female	65.3
46	Male	65.3
45	Female	65.3
42	Male	65.3
37	Female	65.3
32	Female	65.3
26	Female	65.3
22	Female	65.3
75	Female	65.4
69	Male	65.4
68	Female	65.4
68	Female	65.4
68	Male	65.4
67	Female	65.4
65	Female	65.4
65	Female	65.4
63	Female	65.4
63	Female	65.4
62	Male	65.4
62	Female	65.4
60	Male	65.4
59	Female	65.4
56	Male	65.4
55	Female	65.4
53	Male	65.4
53	Female	65.4
53	Male	65.4
51	Male	65.4
48	Female	65.4
44	Female	65.4
43	Female	65.4
36	Male	65.4
31	Female	65.4
27	Female	65.4
75	Female	65.5
72	Female	65.5
69	Female	65.5
67	Female	65.5
66	Female	65.5
66	Male	65.5
65	Female	65.5
62	Male	65.5
57	Male	65.5
55	Male	65.5
51	Male	65.5
51	Female	65.5
48	Female	65.5
46	Female	65.5
44	Female	65.5
43	Female	65.5
43	Male	65.5
42	Female	65.5
36	Female	65.5
27	Female	65.5
27	Male	65.5
75	Male	65.6
71	Male	65.6
71	Male	65.6
70	Female	65.6
68	Male	65.6
62	Male	65.6
59	Female	65.6
58	Male	65.6
57	Male	65.6
57	Male	65.6
50	Female	65.6
49	Male	65.6
47	Female	65.6
44	Female	65.6
43	Male	65.6
43	Male	65.6
40	Female	65.6
39	Male	65.6
37	Male	65.6
34	Male	65.6
32	Female	65.6
31	Male	65.6
31	Female	65.6
29	Male	65.6
27	Male	65.6
26	Female	65.6
25	Female	65.6
73	Female	65.7
72	Male	65.7
66	Female	65.7
64	Female	65.7
62	Female	65.7
59	Male	65.7
58	Female	65.7
52	Female	65.7
49	Female	65.7
47	Male	65.7
43	Female	65.7
38	Female	65.7
38	Female	65.7
30	Female	65.7
28	Female	65.7
26	Female	65.7
25	Female	65.7
19	Male	65.7
18	Female	65.7
75	Female	65.8
73	Male	65.8
72	Female	65.8
72	Female	65.8
72	Female	65.8
66	Male	65.8
64	Male	65.8
60	Male	65.8
59	Male	65.8
57	Male	65.8
54	Female	65.8
51	Female	65.8
51	Female	65.8
50	Female	65.8
47	Female	65.8
46	Female	65.8
45	Female	65.8
45	Female	65.8
37	Female	65.8
32	Female	65.8
31	Female	65.8
30	Female	65.8
28	Female	65.8
26	Female	65.8
19	Female	65.8
70	Male	65.9
63	Male	65.9
63	Female	65.9
61	Male	65.9
61	Male	65.9
56	Male	65.9
56	Male	65.9
54	Female	65.9
53	Male	65.9
53	Female	65.9
47	Male	65.9
45	Female	65.9
45	Female	65.9
44	Female	65.9
43	Male	65.9
43	Female	65.9
42	Female	65.9
27	Male	65.9
25	Female	65.9
75	Female	66
73	Female	66
72	Female	66
72	Female	66
71	Female	66
66	Male	66
63	Male	66
60	Female	66
58	Female	66
56	Female	66
54	Male	66
53	Female	66
52	Female	66
52	Female	66
51	Male	66
51	Female	66
48	Female	66
47	Male	66
46	Female	66
46	Female	66
43	Female	66
43	Male	66
42	Male	66
41	Female	66
39	Female	66
34	Female	66
32	Female	66
28	Male	66
28	Female	66
26	Male	66
24	Male	66
75	Female	66.1
75	Male	66.1
75	Male	66.1
74	Male	66.1
73	Male	66.1
72	Female	66.1
71	Female	66.1
69	Female	66.1
69	Female	66.1
68	Male	66.1
68	Male	66.1
68	Female	66.1
67	Male	66.1
66	Female	66.1
64	Female	66.1
63	Male	66.1
63	Female	66.1
62	Male	66.1
60	Female	66.1
59	Female	66.1
55	Female	66.1
53	Female	66.1
51	Male	66.1
46	Female	66.1
44	Female	66.1
43	Female	66.1
43	Female	66.1
43	Female	66.1
41	Female	66.1
37	Female	66.1
36	Female	66.1
34	Female	66.1
26	Female	66.1
75	Female	66.2
74	Female	66.2
73	Female	66.2
73	Male	66.2
70	Female	66.2
70	Female	66.2
67	Female	66.2
66	Male	66.2
64	Male	66.2
63	Female	66.2
62	Female	66.2
55	Female	66.2
54	Female	66.2
54	Female	66.2
53	Male	66.2
52	Male	66.2
51	Female	66.2
48	Female	66.2
48	Female	66.2
44	Female	66.2
42	Female	66.2
40	Female	66.2
33	Male	66.2
27	Male	66.2
26	Female	66.2
24	Female	66.2
24	Female	66.2
74	Female	66.3
73	Female	66.3
71	Female	66.3
71	Male	66.3
70	Female	66.3
68	Male	66.3
68	Female	66.3
67	Female	66.3
67	Female	66.3
62	Female	66.3
62	Male	66.3
62	Female	66.3
61	Female	66.3
61	Female	66.3
60	Male	66.3
59	Female	66.3
59	Female	66.3
55	Female	66.3
54	Female	66.3
53	Female	66.3
50	Male	66.3
49	Female	66.3
49	Female	66.3
48	Female	66.3
46	Female	66.3
46	Female	66.3
44	Female	66.3
40	Female	66.3
39	Female	66.3
30	Male	66.3
29	Female	66.3
75	Male	66.4
73	Female	66.4
70	Male	66.4
68	Male	66.4
67	Female	66.4
67	Male	66.4
66	Female	66.4
64	Female	66.4
64	Male	66.4
63	Male	66.4
61	Female	66.4
60	Male	66.4
59	Female	66.4
58	Male	66.4
58	Male	66.4
56	Male	66.4
54	Female	66.4
54	Female	66.4
53	Female	66.4
52	Male	66.4
51	Female	66.4
51	Male	66.4
50	Male	66.4
50	Female	66.4
47	Female	66.4
46	Male	66.4
45	Female	66.4
45	Female	66.4
44	Female	66.4
43	Female	66.4
42	Female	66.4
41	Female	66.4
36	Female	66.4
35	Male	66.4
34	Male	66.4
32	Female	66.4
19	Female	66.4
75	Female	66.5
67	Female	66.5
65	Female	66.5
63	Male	66.5
62	Female	66.5
61	Female	66.5
61	Female	66.5
60	Female	66.5
58	Female	66.5
57	Female	66.5
55	Male	66.5
54	Female	66.5
53	Female	66.5
52	Female	66.5
50	Female	66.5
50	Female	66.5
49	Female	66.5
48	Male	66.5
48	Female	66.5
46	Female	66.5
45	Female	66.5
44	Male	66.5
43	Female	66.5
37	Female	66.5
36	Female	66.5
34	Female	66.5
32	Female	66.5
30	Female	66.5
28	Female	66.5
27	Female	66.5
22	Female	66.5
75	Female	66.6
75	Male	66.6
74	Female	66.6
73	Female	66.6
71	Female	66.6
70	Male	66.6
66	Male	66.6
65	Male	66.6
61	Female	66.6
61	Male	66.6
59	Female	66.6
59	Female	66.6
57	Female	66.6
56	Female	66.6
53	Female	66.6
50	Female	66.6
44	Female	66.6
35	Male	66.6
22	Female	66.6
22	Male	66.6
22	Female	66.6
74	Male	66.7
70	Female	66.7
68	Male	66.7
68	Female	66.7
68	Female	66.7
68	Female	66.7
66	Female	66.7
63	Female	66.7
63	Female	66.7
61	Female	66.7
61	Female	66.7
59	Male	66.7
57	Female	66.7
56	Female	66.7
54	Female	66.7
54	Male	66.7
53	Male	66.7
52	Male	66.7
51	Female	66.7
50	Male	66.7
50	Female	66.7
48	Male	66.7
47	Male	66.7
47	Female	66.7
46	Female	66.7
45	Male	66.7
45	Male	66.7
44	Male	66.7
43	Male	66.7
41	Male	66.7
38	Female	66.7
35	Female	66.7
32	Female	66.7
31	Female	66.7
31	Female	66.7
28	Female	66.7
27	Male	66.7
75	Female	66.8
74	Male	66.8
62	Female	66.8
62	Male	66.8
60	Female	66.8
60	Female	66.8
60	Female	66.8
59	Female	66.8
59	Male	66.8
59	Male	66.8
55	Female	66.8
54	Female	66.8
54	Male	66.8
54	Male	66.8
54	Female	66.8
50	Female	66.8
49	Female	66.8
49	Female	66.8
48	Male	66.8
47	Female	66.8
47	Female	66.8
46	Female	66.8
45	Female	66.8
44	Female	66.8
43	Male	66.8
43	Female	66.8
42	Female	66.8
42	Female	66.8
40	Female	66.8
39	Female	66.8
37	Male	66.8
37	Male	66.8
35	Male	66.8
28	Female	66.8
24	Male	66.8
20	Female	66.8
74	Female	66.9
72	Male	66.9
72	Male	66.9
69	Female	66.9
69	Female	66.9
67	Male	66.9
66	Female	66.9
66	Male	66.9
66	Male	66.9
64	Female	66.9
64	Female	66.9
63	Male	66.9
63	Female	66.9
62	Female	66.9
61	Male	66.9
60	Male	66.9
60	Male	66.9
58	Male	66.9
58	Male	66.9
55	Female	66.9
55	Female	66.9
54	Female	66.9
50	Male	66.9
49	Male	66.9
48	Female	66.9
47	Male	66.9
46	Female	66.9
45	Female	66.9
43	Female	66.9
43	Female	66.9
36	Female	66.9
35	Female	66.9
30	Male	66.9
29	Female	66.9
24	Male	66.9
24	Female	66.9
23	Female	66.9
21	Male	66.9
21	Female	66.9
75	Male	67
74	Female	67
73	Male	67
72	Female	67
71	Female	67
67	Female	67
67	Male	67
66	Female	67
63	Female	67
63	Female	67
63	Female	67
63	Female	67
62	Male	67
61	Female	67
59	Female	67
58	Male	67
58	Female	67
57	Male	67
57	Male	67
55	Female	67
53	Female	67
52	Male	67
50	Male	67
50	Male	67
48	Female	67
46	Female	67
45	Female	67
44	Male	67
44	Female	67
42	Male	67
41	Female	67
41	Male	67
39	Female	67
38	Male	67
37	Female	67
37	Female	67
36	Female	67
34	Female	67
32	Male	67
30	Female	67
27	Female	67
26	Female	67
74	Female	67.1
73	Female	67.1
73	Male	67.1
72	Female	67.1
69	Female	67.1
69	Male	67.1
68	Male	67.1
67	Female	67.1
66	Female	67.1
66	Female	67.1
65	Male	67.1
65	Male	67.1
64	Female	67.1
62	Female	67.1
61	Female	67.1
60	Female	67.1
59	Female	67.1
58	Male	67.1
57	Male	67.1
57	Male	67.1
56	Male	67.1
55	Female	67.1
54	Female	67.1
54	Male	67.1
53	Male	67.1
53	Female	67.1
52	Male	67.1
44	Female	67.1
44	Female	67.1
43	Female	67.1
42	Female	67.1
42	Male	67.1
41	Female	67.1
39	Female	67.1
37	Female	67.1
34	Female	67.1
29	Female	67.1
73	Female	67.2
71	Male	67.2
69	Female	67.2
68	Female	67.2
67	Female	67.2
65	Female	67.2
64	Female	67.2
57	Female	67.2
57	Female	67.2
55	Male	67.2
54	Female	67.2
53	Female	67.2
50	Female	67.2
50	Female	67.2
50	Female	67.2
50	Female	67.2
49	Female	67.2
46	Female	67.2
45	Female	67.2
42	Female	67.2
38	Female	67.2
37	Female	67.2
33	Female	67.2
30	Female	67.2
23	Female	67.2
75	Female	67.3
71	Male	67.3
69	Male	67.3
69	Male	67.3
68	Male	67.3
67	Female	67.3
66	Male	67.3
66	Male	67.3
65	Male	67.3
62	Male	67.3
61	Male	67.3
60	Female	67.3
58	Female	67.3
58	Male	67.3
56	Female	67.3
56	Female	67.3
55	Female	67.3
55	Male	67.3
54	Female	67.3
52	Female	67.3
52	Female	67.3
52	Female	67.3
49	Male	67.3
47	Male	67.3
45	Male	67.3
43	Female	67.3
42	Female	67.3
42	Female	67.3
39	Female	67.3
38	Female	67.3
38	Male	67.3
36	Female	67.3
35	Male	67.3
33	Male	67.3
27	Female	67.3
18	Female	67.3
74	Female	67.4
74	Female	67.4
74	Female	67.4
68	Female	67.4
67	Female	67.4
67	Female	67.4
66	Female	67.4
64	Female	67.4
63	Male	67.4
63	Male	67.4
58	Male	67.4
58	Male	67.4
58	Male	67.4
57	Male	67.4
57	Female	67.4
57	Male	67.4
46	Female	67.4
46	Male	67.4
44	Female	67.4
43	Female	67.4
43	Female	67.4
41	Male	67.4
40	Female	67.4
40	Male	67.4
39	Female	67.4
38	Male	67.4
35	Female	67.4
35	Male	67.4
34	Female	67.4
33	Female	67.4
32	Female	67.4
30	Female	67.4
26	Female	67.4
26	Male	67.4
24	Female	67.4
75	Female	67.5
73	Male	67.5
73	Female	67.5
71	Female	67.5
69	Female	67.5
66	Female	67.5
63	Female	67.5
62	Male	67.5
60	Female	67.5
58	Female	67.5
56	Female	67.5
55	Male	67.5
55	Female	67.5
55	Female	67.5
54	Female	67.5
53	Male	67.5
53	Male	67.5
48	Female	67.5
48	Female	67.5
46	Female	67.5
46	Male	67.5
46	Female	67.5
45	Female	67.5
45	Female	67.5
45	Male	67.5
45	Male	67.5
45	Male	67.5
45	Female	67.5
42	Female	67.5
41	Female	67.5
36	Female	67.5
27	Female	67.5
27	Female	67.5
26	Female	67.5
22	Female	67.5
21	Female	67.5
75	Female	67.6
75	Female	67.6
74	Female	67.6
74	Male	67.6
72	Female	67.6
70	Female	67.6
69	Male	67.6
69	Female	67.6
68	Female	67.6
67	Female	67.6
66	Male	67.6
66	Female	67.6
65	Female	67.6
63	Female	67.6
62	Male	67.6
62	Female	67.6
61	Male	67.6
60	Male	67.6
60	Male	67.6
59	Male	67.6
58	Male	67.6
58	Female	67.6
58	Female	67.6
57	Male	67.6
56	Male	67.6
56	Female	67.6
55	Male	67.6
55	Female	67.6
53	Female	67.6
50	Female	67.6
49	Male	67.6
47	Female	67.6
47	Male	67.6
44	Female	67.6
43	Male	67.6
42	Female	67.6
34	Female	67.6
32	Male	67.6
21	Female	67.6
73	Female	67.7
69	Female	67.7
69	Male	67.7
68	Female	67.7
68	Female	67.7
65	Male	67.7
65	Female	67.7
64	Male	67.7
62	Female	67.7
60	Male	67.7
59	Male	67.7
53	Female	67.7
53	Female	67.7
53	Male	67.7
52	Male	67.7
51	Female	67.7
51	Female	67.7
50	Female	67.7
48	Female	67.7
48	Female	67.7
48	Female	67.7
46	Female	67.7
46	Female	67.7
46	Female	67.7
44	Male	67.7
42	Female	67.7
42	Female	67.7
40	Male	67.7
40	Female	67.7
38	Male	67.7
37	Male	67.7
36	Female	67.7
36	Male	67.7
35	Female	67.7
33	Female	67.7
33	Female	67.7
32	Female	67.7
25	Female	67.7
25	Female	67.7
20	Female	67.7
72	Female	67.8
72	Female	67.8
72	Female	67.8
70	Female	67.8
69	Female	67.8
68	Female	67.8
68	Female	67.8
68	Female	67.8
67	Male	67.8
65	Female	67.8
65	Female	67.8
62	Female	67.8
61	Female	67.8
59	Male	67.8
58	Male	67.8
58	Male	67.8
57	Female	67.8
57	Female	67.8
57	Female	67.8
55	Male	67.8
55	Male	67.8
54	Female	67.8
54	Female	67.8
53	Female	67.8
53	Female	67.8
51	Male	67.8
51	Female	67.8
50	Female	67.8
50	Female	67.8
50	Female	67.8
50	Male	67.8
47	Female	67.8
46	Female	67.8
46	Female	67.8
45	Female	67.8
44	Male	67.8
43	Female	67.8
37	Female	67.8
36	Male	67.8
32	Female	67.8
32	Female	67.8
28	Female	67.8
25	Female	67.8
20	Female	67.8
75	Female	67.9
74	Female	67.9
74	Female	67.9
74	Male	67.9
71	Female	67.9
71	Male	67.9
67	Male	67.9
66	Male	67.9
64	Female	67.9
62	Male	67.9
62	Female	67.9
61	Male	67.9
59	Female	67.9
57	Male	67.9
57	Female	67.9
56	Female	67.9
54	Male	67.9
54	Male	67.9
53	Female	67.9
53	Male	67.9
51	Male	67.9
51	Female	67.9
50	Female	67.9
48	Female	67.9
48	Female	67.9
47	Male	67.9
46	Female	67.9
45	Female	67.9
43	Female	67.9
42	Female	67.9
41	Female	67.9
40	Female	67.9
35	Female	67.9
35	Female	67.9
34	Female	67.9
34	Female	67.9
32	Female	67.9
29	Female	67.9
26	Female	67.9
20	Male	67.9
75	Female	68
73	Female	68
72	Male	68
69	Female	68
68	Female	68
68	Female	68
68	Male	68
66	Female	68
66	Female	68
66	Male	68
66	Male	68
66	Male	68
66	Female	68
65	Female	68
65	Male	68
64	Female	68
62	Male	68
61	Female	68
59	Male	68
59	Female	68
59	Male	68
58	Male	68
58	Male	68
56	Male	68
54	Female	68
54	Female	68
53	Female	68
53	Male	68
52	Female	68
51	Male	68
50	Female	68
50	Female	68
50	Female	68
49	Female	68
49	Male	68
48	Female	68
48	Male	68
48	Female	68
47	Female	68
45	Female	68
45	Male	68
45	Female	68
43	Female	68
42	Female	68
41	Female	68
39	Female	68
38	Male	68
38	Female	68
29	Female	68
29	Female	68
28	Male	68
27	Female	68
23	Female	68
75	Female	68.1
74	Male	68.1
74	Male	68.1
74	Female	68.1
74	Male	68.1
72	Female	68.1
72	Male	68.1
72	Male	68.1
72	Male	68.1
70	Male	68.1
69	Female	68.1
69	Female	68.1
67	Female	68.1
65	Male	68.1
65	Female	68.1
64	Female	68.1
63	Female	68.1
62	Male	68.1
59	Female	68.1
58	Male	68.1
57	Female	68.1
55	Male	68.1
55	Female	68.1
53	Female	68.1
52	Female	68.1
52	Female	68.1
52	Female	68.1
50	Female	68.1
45	Female	68.1
44	Female	68.1
43	Female	68.1
33	Male	68.1
32	Female	68.1
30	Female	68.1
30	Female	68.1
29	Male	68.1
29	Male	68.1
26	Female	68.1
19	Male	68.1
75	Male	68.2
72	Female	68.2
72	Female	68.2
70	Female	68.2
69	Female	68.2
69	Female	68.2
68	Male	68.2
67	Male	68.2
66	Female	68.2
64	Male	68.2
63	Male	68.2
61	Female	68.2
60	Female	68.2
59	Female	68.2
58	Male	68.2
57	Female	68.2
57	Male	68.2
56	Male	68.2
56	Female	68.2
56	Female	68.2
55	Female	68.2
55	Female	68.2
54	Female	68.2
53	Male	68.2
50	Female	68.2
50	Male	68.2
49	Female	68.2
47	Female	68.2
46	Female	68.2
46	Male	68.2
46	Female	68.2
45	Female	68.2
44	Male	68.2
44	Male	68.2
44	Male	68.2
43	Male	68.2
43	Male	68.2
40	Male	68.2
39	Female	68.2
39	Female	68.2
35	Male	68.2
33	Male	68.2
33	Female	68.2
32	Female	68.2
30	Female	68.2
28	Male	68.2
28	Male	68.2
23	Female	68.2
74	Male	68.3
73	Female	68.3
71	Female	68.3
70	Female	68.3
69	Male	68.3
68	Female	68.3
68	Male	68.3
67	Male	68.3
65	Male	68.3
64	Female	68.3
61	Female	68.3
59	Female	68.3
58	Female	68.3
58	Female	68.3
57	Female	68.3
54	Female	68.3
53	Female	68.3
53	Male	68.3
52	Male	68.3
52	Female	68.3
52	Male	68.3
51	Male	68.3
51	Female	68.3
51	Male	68.3
50	Female	68.3
49	Male	68.3
49	Female	68.3
46	Female	68.3
46	Female	68.3
44	Female	68.3
44	Female	68.3
43	Female	68.3
41	Female	68.3
41	Female	68.3
40	Female	68.3
39	Male	68.3
35	Female	68.3
32	Male	68.3
31	Male	68.3
29	Female	68.3
28	Female	68.3
28	Female	68.3
23	Female	68.3
23	Male	68.3
18	Female	68.3
18	Female	68.3
75	Female	68.4
74	Female	68.4
73	Male	68.4
69	Female	68.4
69	Female	68.4
69	Male	68.4
68	Male	68.4
68	Female	68.4
67	Female	68.4
64	Male	68.4
62	Female	68.4
61	Female	68.4
60	Male	68.4
59	Male	68.4
59	Male	68.4
58	Female	68.4
57	Female	68.4
55	Female	68.4
55	Female	68.4
55	Male	68.4
53	Female	68.4
53	Female	68.4
53	Female	68.4
52	Female	68.4
49	Female	68.4
49	Male	68.4
49	Female	68.4
49	Female	68.4
48	Female	68.4
48	Female	68.4
47	Male	68.4
47	Female	68.4
44	Female	68.4
44	Female	68.4
43	Male	68.4
43	Male	68.4
42	Female	68.4
41	Female	68.4
40	Female	68.4
39	Female	68.4
36	Male	68.4
34	Male	68.4
33	Male	68.4
33	Female	68.4
31	Female	68.4
28	Female	68.4
27	Female	68.4
25	Female	68.4
25	Female	68.4
24	Female	68.4
23	Female	68.4
23	Female	68.4
21	Female	68.4
19	Female	68.4
18	Female	68.4
75	Female	68.5
75	Male	68.5
74	Female	68.5
72	Female	68.5
72	Male	68.5
71	Male	68.5
68	Male	68.5
67	Male	68.5
66	Female	68.5
64	Male	68.5
63	Female	68.5
61	Male	68.5
61	Female	68.5
60	Male	68.5
59	Female	68.5
59	Male	68.5
59	Male	68.5
59	Female	68.5
58	Male	68.5
57	Female	68.5
57	Female	68.5
57	Female	68.5
56	Male	68.5
[truncated: 8,322 more rows]

## Sheet: ALT
Age	Sex	ALT
35	Female	499
22	Female	496
45	Male	480
30	Male	480
36	Female	473
28	Female	471
42	Male	470
24	Male	463
32	Male	458
68	Male	447
20	Male	437
42	Male	428
62	Male	424
55	Male	424
29	Female	423
54	Female	407
74	Female	403
54	Female	401
27	Female	398
67	Female	397
20	Male	387
22	Female	386
54	Female	374
61	Male	372
59	Female	369
52	Female	369
69	Female	367
62	Male	367
32	Male	360
49	Male	358
22	Female	358
58	Female	357
59	Male	351
27	Male	349
35	Male	337
43	Male	310
36	Female	305
48	Female	304
72	Male	298
56	Female	296
19	Male	294
53	Female	284
68	Female	282
36	Male	281
58	Female	278
58	Female	275
44	Male	273
18	Male	273
30	Male	271
21	Female	268
27	Male	265
23	Male	265
45	Female	262
70	Male	259
52	Male	254
23	Male	254
47	Male	252
44	Male	251
59	Male	250
52	Female	250
47	Male	250
43	Male	249
20	Female	249
39	Male	247
59	Female	246
51	Male	245
44	Female	243
33	Female	243
47	Female	239
19	Female	237
25	Male	236
39	Male	235
33	Male	235
31	Male	233
69	Male	232
20	Male	232
70	Male	231
21	Male	231
41	Male	228
18	Male	226
49	Male	225
48	Male	225
46	Female	225
31	Male	224
25	Male	224
68	Female	216
60	Male	216
42	Male	216
63	Male	215
44	Male	212
20	Female	211
20	Male	211
36	Female	210
64	Female	208
27	Male	207
53	Female	206
28	Male	206
45	Female	204
38	Female	204
54	Male	202
30	Male	202
64	Male	201
53	Female	201
33	Male	201
22	Male	201
38	Female	200
38	Female	200
28	Male	199
48	Female	197
57	Male	196
46	Female	196
35	Female	195
25	Male	194
22	Male	192
20	Male	192
51	Female	191
53	Female	190
44	Male	190
28	Female	190
69	Female	188
61	Female	187
55	Female	187
25	Male	187
59	Female	186
54	Male	186
32	Female	186
64	Female	185
57	Female	185
36	Male	185
28	Male	185
19	Female	185
24	Female	184
69	Male	183
67	Male	182
50	Male	181
70	Female	178
59	Male	178
56	Female	177
39	Male	177
22	Male	177
38	Male	176
68	Female	175
58	Female	175
43	Male	174
24	Female	173
19	Male	173
73	Male	172
59	Male	172
35	Male	171
29	Male	171
26	Male	171
19	Male	171
44	Male	170
40	Male	170
45	Male	169
31	Male	168
22	Male	168
20	Male	168
36	Male	167
23	Male	167
21	Male	167
46	Male	165
57	Male	164
42	Male	164
39	Male	164
55	Female	163
49	Female	163
19	Male	163
25	Male	162
64	Female	161
41	Male	160
29	Female	160
50	Male	159
26	Female	159
24	Male	159
35	Female	158
23	Female	157
56	Female	155
48	Female	155
45	Female	155
40	Male	155
28	Male	154
20	Male	154
19	Female	154
50	Female	152
37	Female	152
43	Male	151
26	Male	151
62	Male	150
52	Female	150
44	Female	150
35	Male	150
43	Female	149
26	Female	149
39	Male	148
35	Female	148
66	Male	147
40	Male	147
40	Male	147
39	Male	147
36	Male	147
64	Female	146
59	Male	146
57	Female	146
34	Female	146
71	Female	145
53	Male	145
34	Male	145
32	Male	145
23	Female	145
20	Female	145
54	Male	144
46	Male	144
41	Male	144
32	Female	144
42	Male	143
37	Female	143
34	Male	143
75	Female	142
61	Male	142
59	Female	142
37	Male	141
21	Male	141
56	Male	140
48	Male	140
46	Female	140
33	Male	140
31	Male	140
19	Male	140
72	Male	139
66	Male	139
50	Female	139
44	Female	139
42	Male	139
36	Female	139
23	Male	139
70	Female	138
51	Male	138
43	Male	138
30	Male	138
71	Female	137
47	Female	137
46	Male	137
21	Female	137
70	Male	136
55	Female	136
51	Male	136
43	Female	136
39	Male	136
39	Male	136
38	Male	136
35	Female	136
49	Male	135
70	Female	134
64	Male	134
62	Female	134
59	Female	134
51	Female	134
40	Male	134
36	Male	134
28	Female	134
26	Male	134
24	Male	134
53	Female	133
24	Male	133
63	Male	132
56	Female	132
44	Male	132
39	Female	132
28	Male	132
20	Male	132
67	Male	131
57	Female	131
52	Female	131
44	Male	131
29	Male	131
27	Female	131
23	Male	131
70	Female	130
61	Male	130
59	Male	130
58	Male	130
50	Male	130
29	Male	130
27	Male	130
68	Male	129
65	Male	129
64	Male	129
63	Female	129
58	Male	129
55	Female	129
53	Male	129
43	Male	129
38	Male	129
34	Male	129
32	Male	129
22	Female	129
74	Male	128
41	Female	128
35	Male	128
34	Male	128
32	Male	128
20	Male	128
65	Female	127
44	Female	127
25	Male	127
18	Male	127
72	Male	126
62	Male	126
56	Male	126
46	Male	126
46	Male	126
35	Male	126
35	Male	126
32	Male	126
24	Male	126
58	Female	125
42	Female	125
40	Male	125
40	Male	125
32	Male	125
28	Male	125
23	Male	125
21	Male	125
60	Male	124
47	Male	124
47	Male	124
44	Female	124
62	Male	123
59	Male	123
54	Male	123
54	Female	123
52	Male	123
47	Male	123
39	Male	123
39	Female	123
68	Male	122
67	Female	122
63	Male	122
60	Female	122
51	Male	122
45	Male	122
45	Female	122
37	Male	122
24	Male	122
68	Male	121
55	Male	121
45	Male	121
43	Male	121
41	Female	121
20	Male	121
63	Male	120
60	Female	120
28	Male	120
18	Male	120
64	Male	119
63	Female	119
61	Female	119
59	Male	119
54	Female	119
40	Male	119
33	Male	119
33	Male	119
24	Female	119
72	Male	118
65	Male	118
56	Male	118
56	Male	118
50	Male	118
49	Male	118
47	Male	118
40	Male	118
36	Male	118
63	Male	117
60	Female	117
49	Female	117
44	Male	117
38	Male	117
37	Male	117
30	Male	117
30	Male	117
26	Female	117
20	Male	117
69	Male	116
42	Male	116
36	Male	116
32	Male	116
31	Male	116
20	Male	116
68	Female	115
64	Male	115
61	Male	115
42	Male	115
39	Male	115
37	Female	115
36	Male	115
34	Male	115
29	Male	115
24	Male	115
74	Female	114
68	Male	114
61	Male	114
44	Female	114
37	Male	114
29	Male	114
25	Male	114
47	Male	113
43	Male	113
34	Male	113
22	Male	113
21	Male	113
57	Female	112
50	Male	112
40	Male	112
35	Male	112
34	Male	112
26	Male	112
23	Female	112
75	Male	111
68	Male	111
60	Female	111
58	Male	111
53	Female	111
27	Female	111
24	Female	111
24	Female	111
50	Female	110
43	Male	110
38	Male	110
32	Male	110
28	Male	110
22	Male	110
70	Female	109
70	Male	109
65	Female	109
57	Male	109
55	Female	109
50	Male	109
49	Male	109
38	Male	109
26	Male	109
21	Male	109
20	Male	109
60	Male	108
51	Female	108
45	Male	108
40	Male	108
33	Female	108
31	Male	108
21	Male	108
47	Female	107
46	Male	107
46	Female	107
44	Female	107
35	Male	107
33	Female	107
23	Female	107
20	Female	107
72	Female	106
71	Female	106
68	Male	106
56	Male	106
51	Male	106
48	Male	106
43	Male	106
40	Male	106
37	Male	106
36	Female	106
34	Male	106
34	Male	106
32	Male	106
31	Male	106
55	Female	105
54	Female	105
53	Male	105
52	Female	105
47	Male	105
46	Male	105
42	Male	105
40	Male	105
39	Male	105
27	Male	105
26	Male	105
26	Female	105
26	Male	105
22	Female	105
20	Female	105
74	Female	104
59	Female	104
58	Female	104
53	Female	104
53	Female	104
51	Female	104
51	Male	104
41	Male	104
36	Female	104
32	Male	104
28	Male	104
26	Female	104
26	Male	104
69	Male	103
61	Male	103
56	Male	103
54	Female	103
54	Female	103
53	Male	103
52	Female	103
47	Female	103
43	Male	103
35	Male	103
24	Male	103
60	Female	102
59	Male	102
56	Male	102
49	Female	102
48	Male	102
46	Male	102
39	Female	102
27	Male	102
71	Female	101
70	Male	101
64	Male	101
56	Female	101
55	Male	101
51	Male	101
50	Female	101
48	Male	101
40	Male	101
34	Male	101
30	Male	101
29	Male	101
66	Female	100
60	Female	100
58	Female	100
55	Female	100
51	Female	100
49	Female	100
48	Female	100
46	Female	100
39	Male	100
35	Male	100
33	Female	100
26	Male	100
24	Male	100
24	Male	100
20	Male	100
18	Female	100
74	Male	99
66	Male	99
58	Male	99
57	Female	99
42	Male	99
39	Male	99
38	Male	99
29	Male	99
19	Male	99
19	Male	99
19	Male	99
68	Female	98
44	Female	98
38	Male	98
36	Male	98
28	Male	98
26	Female	98
24	Male	98
19	Female	98
66	Male	97
50	Male	97
49	Female	97
46	Male	97
41	Male	97
40	Male	97
40	Male	97
30	Male	97
27	Female	97
26	Male	97
18	Male	97
69	Male	96
68	Male	96
58	Male	96
53	Male	96
51	Male	96
49	Male	96
45	Female	96
37	Male	96
35	Male	96
33	Male	96
33	Male	96
32	Female	96
31	Female	96
30	Male	96
26	Male	96
18	Female	96
42	Male	95
35	Male	95
29	Male	95
24	Male	95
23	Male	95
21	Female	95
74	Male	94
67	Female	94
63	Male	94
58	Male	94
54	Male	94
51	Male	94
46	Male	94
45	Male	94
44	Female	94
43	Male	94
40	Female	94
38	Male	94
31	Male	94
31	Male	94
30	Male	94
30	Male	94
26	Male	94
26	Male	94
72	Male	93
70	Male	93
62	Female	93
60	Male	93
54	Male	93
52	Male	93
51	Male	93
50	Female	93
47	Female	93
46	Male	93
45	Male	93
38	Male	93
34	Female	93
33	Male	93
31	Male	93
30	Male	93
27	Male	93
27	Female	93
26	Female	93
73	Male	92
60	Female	92
59	Male	92
55	Female	92
55	Male	92
54	Male	92
54	Female	92
51	Male	92
45	Male	92
41	Female	92
37	Female	92
31	Male	92
69	Male	91
64	Male	91
63	Female	91
57	Male	91
56	Female	91
54	Male	91
54	Male	91
51	Female	91
46	Female	91
44	Female	91
44	Female	91
43	Female	91
40	Male	91
40	Female	91
37	Male	91
34	Male	91
30	Male	91
26	Male	91
26	Male	91
25	Male	91
71	Male	90
54	Male	90
48	Female	90
46	Male	90
40	Male	90
34	Male	90
27	Male	90
27	Male	90
20	Male	90
18	Male	90
53	Female	89
53	Female	89
48	Male	89
43	Male	89
41	Female	89
39	Female	89
36	Male	89
35	Male	89
29	Male	89
67	Female	88
60	Female	88
57	Female	88
51	Male	88
51	Male	88
49	Male	88
46	Male	88
46	Male	88
46	Male	88
36	Female	88
32	Male	88
27	Male	88
25	Male	88
20	Female	88
71	Female	87
63	Male	87
58	Male	87
54	Female	87
48	Male	87
37	Female	87
32	Female	87
28	Male	87
22	Male	87
22	Male	87
19	Male	87
72	Male	86
60	Male	86
52	Male	86
51	Female	86
48	Male	86
43	Male	86
42	Male	86
38	Male	86
37	Male	86
34	Female	86
32	Male	86
32	Male	86
27	Male	86
24	Male	86
24	Male	86
57	Male	85
53	Male	85
51	Male	85
49	Male	85
49	Male	85
48	Female	85
46	Female	85
44	Male	85
40	Female	85
40	Male	85
36	Male	85
31	Male	85
30	Male	85
23	Male	85
23	Male	85
21	Male	85
18	Female	85
74	Male	84
70	Male	84
64	Female	84
58	Male	84
55	Female	84
55	Male	84
54	Male	84
50	Male	84
49	Male	84
47	Male	84
46	Male	84
44	Male	84
43	Male	84
36	Male	84
36	Male	84
32	Male	84
28	Female	84
26	Male	84
26	Male	84
26	Male	84
26	Male	84
26	Male	84
26	Male	84
21	Male	84
72	Female	83
70	Male	83
69	Male	83
63	Male	83
63	Male	83
62	Female	83
59	Male	83
58	Male	83
56	Male	83
52	Male	83
50	Female	83
50	Male	83
50	Female	83
48	Female	83
41	Female	83
40	Male	83
38	Female	83
34	Female	83
34	Male	83
34	Male	83
34	Male	83
33	Male	83
33	Male	83
32	Female	83
29	Female	83
29	Male	83
28	Male	83
26	Male	83
24	Female	83
24	Male	83
21	Male	83
18	Male	83
71	Male	82
68	Female	82
47	Female	82
46	Male	82
45	Female	82
44	Male	82
44	Male	82
39	Male	82
37	Male	82
36	Male	82
36	Male	82
33	Female	82
31	Male	82
30	Male	82
29	Female	82
29	Female	82
26	Male	82
24	Female	82
24	Male	82
24	Male	82
24	Male	82
22	Male	82
22	Female	82
19	Female	82
59	Female	81
58	Male	81
58	Male	81
57	Male	81
57	Male	81
56	Female	81
53	Female	81
53	Female	81
52	Male	81
52	Female	81
51	Female	81
49	Female	81
48	Male	81
47	Male	81
45	Female	81
44	Female	81
41	Female	81
39	Female	81
35	Male	81
27	Male	81
27	Male	81
26	Male	81
26	Female	81
25	Male	81
24	Female	81
24	Male	81
71	Male	80
63	Male	80
54	Male	80
52	Female	80
48	Female	80
45	Male	80
44	Male	80
43	Male	80
40	Male	80
40	Male	80
39	Male	80
38	Male	80
37	Female	80
37	Male	80
32	Female	80
28	Male	80
25	Male	80
21	Male	80
61	Male	79
59	Female	79
59	Male	79
54	Female	79
52	Female	79
50	Female	79
48	Female	79
43	Male	79
43	Female	79
43	Female	79
37	Male	79
35	Male	79
34	Female	79
32	Male	79
32	Female	79
30	Male	79
29	Male	79
28	Female	79
28	Male	79
26	Female	79
26	Male	79
24	Male	79
22	Male	79
18	Male	79
64	Male	78
61	Female	78
57	Male	78
51	Male	78
46	Female	78
45	Male	78
44	Male	78
42	Female	78
42	Male	78
40	Male	78
39	Male	78
37	Male	78
37	Male	78
36	Male	78
35	Female	78
31	Male	78
24	Male	78
21	Male	78
21	Male	78
68	Female	77
66	Male	77
66	Female	77
61	Male	77
61	Female	77
60	Female	77
52	Male	77
49	Female	77
48	Female	77
42	Male	77
41	Male	77
37	Male	77
36	Male	77
31	Male	77
26	Male	77
25	Male	77
24	Male	77
22	Male	77
22	Female	77
20	Female	77
20	Male	77
73	Male	76
63	Female	76
63	Female	76
62	Male	76
61	Female	76
58	Male	76
57	Female	76
56	Female	76
56	Female	76
53	Female	76
50	Male	76
50	Male	76
48	Female	76
46	Male	76
45	Male	76
45	Male	76
44	Male	76
42	Male	76
42	Male	76
40	Male	76
38	Male	76
36	Male	76
36	Female	76
34	Male	76
32	Male	76
26	Male	76
25	Male	76
24	Male	76
24	Female	76
23	Female	76
22	Female	76
22	Male	76
21	Female	76
20	Male	76
20	Female	76
72	Male	75
68	Male	75
65	Male	75
64	Male	75
61	Female	75
56	Female	75
55	Female	75
53	Female	75
52	Female	75
52	Male	75
52	Male	75
51	Female	75
50	Male	75
50	Male	75
50	Male	75
50	Female	75
47	Female	75
47	Male	75
46	Female	75
45	Male	75
45	Male	75
45	Female	75
41	Male	75
40	Male	75
39	Male	75
37	Male	75
37	Male	75
35	Female	75
29	Male	75
29	Male	75
28	Male	75
28	Male	75
27	Male	75
26	Male	75
24	Male	75
24	Male	75
24	Male	75
24	Male	75
20	Male	75
20	Male	75
19	Male	75
67	Male	74
65	Male	74
59	Male	74
59	Female	74
58	Male	74
58	Male	74
56	Male	74
53	Female	74
53	Male	74
52	Male	74
51	Female	74
50	Female	74
48	Male	74
47	Male	74
47	Female	74
46	Female	74
45	Male	74
45	Male	74
44	Male	74
42	Male	74
40	Male	74
40	Male	74
35	Male	74
33	Male	74
32	Male	74
32	Male	74
32	Male	74
30	Male	74
30	Male	74
29	Male	74
29	Male	74
29	Male	74
27	Female	74
27	Female	74
25	Female	74
25	Male	74
24	Male	74
74	Female	73
70	Male	73
65	Male	73
63	Male	73
59	Male	73
58	Female	73
58	Male	73
57	Female	73
56	Male	73
55	Male	73
54	Male	73
53	Female	73
51	Female	73
50	Male	73
48	Male	73
46	Male	73
46	Male	73
46	Male	73
46	Male	73
44	Male	73
44	Female	73
44	Female	73
44	Female	73
42	Female	73
42	Female	73
40	Male	73
38	Female	73
38	Male	73
33	Male	73
33	Male	73
32	Male	73
32	Female	73
26	Male	73
26	Male	73
24	Female	73
23	Male	73
23	Male	73
23	Male	73
22	Male	73
69	Male	72
59	Male	72
57	Female	72
57	Male	72
57	Female	72
57	Male	72
56	Female	72
54	Female	72
54	Male	72
54	Female	72
53	Female	72
53	Male	72
50	Female	72
50	Female	72
49	Male	72
48	Male	72
46	Female	72
46	Male	72
41	Male	72
41	Male	72
41	Male	72
39	Male	72
39	Male	72
38	Male	72
38	Male	72
38	Male	72
38	Female	72
35	Male	72
34	Male	72
34	Female	72
33	Male	72
33	Female	72
26	Male	72
26	Female	72
25	Male	72
25	Male	72
24	Male	72
20	Female	72
19	Male	72
60	Female	71
56	Female	71
55	Female	71
55	Male	71
55	Female	71
52	Female	71
52	Male	71
51	Female	71
51	Male	71
50	Male	71
50	Male	71
49	Male	71
47	Male	71
46	Male	71
45	Female	71
45	Female	71
45	Male	71
45	Male	71
43	Male	71
42	Male	71
39	Female	71
38	Female	71
37	Male	71
36	Male	71
36	Male	71
35	Female	71
34	Male	71
31	Female	71
31	Female	71
31	Female	71
31	Female	71
26	Male	71
24	Male	71
24	Male	71
23	Male	71
22	Male	71
22	Male	71
20	Male	71
73	Male	70
70	Female	70
70	Male	70
70	Male	70
69	Female	70
69	Female	70
64	Male	70
64	Male	70
61	Male	70
58	Female	70
58	Male	70
55	Male	70
54	Female	70
53	Male	70
53	Male	70
52	Female	70
52	Male	70
50	Female	70
50	Female	70
50	Male	70
48	Male	70
48	Male	70
46	Female	70
45	Male	70
45	Male	70
43	Female	70
42	Male	70
41	Male	70
40	Male	70
38	Female	70
33	Male	70
33	Male	70
32	Male	70
31	Male	70
31	Female	70
31	Male	70
31	Male	70
27	Male	70
27	Male	70
22	Male	70
22	Female	70
22	Male	70
18	Male	70
65	Male	69
61	Female	69
61	Male	69
61	Female	69
60	Male	69
58	Female	69
57	Male	69
54	Male	69
52	Female	69
52	Female	69
51	Male	69
49	Female	69
48	Female	69
47	Female	69
45	Female	69
45	Female	69
44	Male	69
44	Male	69
44	Male	69
44	Male	69
42	Male	69
42	Male	69
40	Female	69
40	Male	69
40	Male	69
39	Female	69
39	Male	69
38	Female	69
38	Female	69
34	Male	69
33	Male	69
32	Male	69
30	Male	69
28	Male	69
26	Male	69
26	Female	69
25	Male	69
24	Male	69
24	Male	69
22	Female	69
19	Male	69
72	Male	68
70	Male	68
67	Male	68
66	Female	68
64	Female	68
63	Male	68
60	Male	68
59	Male	68
59	Male	68
59	Female	68
56	Male	68
54	Male	68
53	Female	68
53	Male	68
52	Male	68
52	Female	68
52	Male	68
51	Female	68
49	Male	68
48	Female	68
48	Female	68
47	Male	68
47	Male	68
46	Male	68
46	Female	68
46	Female	68
44	Female	68
44	Male	68
43	Male	68
42	Female	68
42	Male	68
42	Male	68
41	Male	68
41	Male	68
40	Female	68
40	Male	68
40	Male	68
39	Female	68
39	Female	68
39	Male	68
35	Male	68
33	Male	68
33	Male	68
33	Female	68
32	Male	68
31	Female	68
31	Male	68
30	Male	68
29	Male	68
29	Male	68
29	Male	68
28	Female	68
28	Male	68
27	Female	68
27	Female	68
26	Male	68
26	Female	68
25	Male	68
24	Male	68
21	Female	68
75	Male	67
74	Female	67
73	Male	67
73	Female	67
65	Male	67
62	Male	67
62	Male	67
61	Male	67
60	Female	67
60	Female	67
56	Female	67
55	Male	67
55	Male	67
55	Male	67
53	Female	67
52	Female	67
52	Female	67
50	Male	67
48	Male	67
48	Male	67
48	Male	67
48	Male	67
48	Male	67
47	Female	67
46	Female	67
46	Male	67
43	Male	67
41	Male	67
40	Male	67
36	Male	67
36	Male	67
34	Female	67
34	Male	67
33	Female	67
32	Male	67
31	Male	67
31	Female	67
31	Male	67
30	Female	67
27	Male	67
26	Male	67
25	Male	67
24	Male	67
23	Male	67
23	Male	67
19	Male	67
72	Male	66
71	Male	66
70	Male	66
63	Male	66
61	Male	66
60	Male	66
60	Male	66
58	Male	66
58	Female	66
58	Female	66
57	Male	66
56	Female	66
56	Female	66
55	Male	66
51	Female	66
50	Female	66
50	Female	66
49	Male	66
49	Female	66
48	Female	66
45	Male	66
42	Male	66
40	Male	66
40	Male	66
40	Female	66
39	Male	66
39	Female	66
39	Male	66
38	Male	66
38	Male	66
37	Male	66
36	Female	66
35	Female	66
35	Female	66
33	Male	66
33	Male	66
33	Male	66
31	Female	66
30	Male	66
29	Male	66
28	Male	66
26	Male	66
23	Male	66
22	Male	66
21	Male	66
20	Female	66
20	Male	66
74	Female	65
73	Female	65
71	Female	65
68	Female	65
68	Male	65
67	Female	65
65	Male	65
64	Female	65
61	Female	65
61	Female	65
61	Male	65
59	Female	65
59	Male	65
59	Female	65
59	Male	65
58	Male	65
58	Male	65
57	Male	65
57	Male	65
57	Female	65
56	Female	65
56	Male	65
56	Female	65
56	Male	65
56	Male	65
55	Male	65
53	Female	65
52	Male	65
52	Male	65
52	Male	65
50	Male	65
50	Female	65
50	Female	65
50	Male	65
47	Male	65
47	Male	65
47	Female	65
46	Female	65
46	Female	65
46	Male	65
45	Male	65
44	Male	65
43	Male	65
43	Male	65
42	Male	65
41	Female	65
40	Male	65
37	Male	65
36	Male	65
36	Male	65
35	Male	65
34	Male	65
34	Male	65
30	Male	65
28	Male	65
28	Male	65
24	Male	65
20	Male	65
20	Male	65
20	Male	65
19	Male	65
73	Male	64
70	Male	64
65	Female	64
65	Male	64
62	Female	64
62	Female	64
61	Female	64
59	Female	64
58	Female	64
58	Male	64
57	Female	64
56	Male	64
55	Female	64
52	Female	64
52	Male	64
52	Male	64
51	Male	64
49	Male	64
49	Female	64
48	Male	64
48	Male	64
47	Male	64
47	Male	64
46	Male	64
46	Male	64
46	Male	64
45	Male	64
44	Male	64
44	Male	64
43	Male	64
43	Female	64
42	Male	64
40	Male	64
39	Male	64
39	Female	64
39	Male	64
37	Male	64
36	Female	64
36	Male	64
35	Male	64
35	Male	64
33	Male	64
33	Female	64
30	Male	64
30	Male	64
30	Male	64
29	Male	64
29	Female	64
28	Female	64
28	Male	64
28	Female	64
26	Male	64
25	Male	64
24	Male	64
23	Male	64
22	Male	64
22	Male	64
21	Female	64
21	Male	64
75	Female	63
72	Male	63
68	Female	63
67	Male	63
67	Male	63
66	Female	63
65	Female	63
65	Female	63
65	Male	63
62	Female	63
62	Male	63
62	Male	63
59	Male	63
57	Female	63
57	Male	63
57	Female	63
56	Female	63
56	Female	63
56	Male	63
56	Male	63
56	Female	63
55	Female	63
54	Male	63
53	Female	63
51	Male	63
51	Male	63
51	Female	63
50	Male	63
49	Male	63
49	Female	63
49	Female	63
47	Male	63
46	Male	63
46	Female	63
44	Female	63
44	Male	63
43	Male	63
42	Male	63
41	Male	63
40	Male	63
39	Female	63
38	Female	63
38	Male	63
38	Male	63
36	Male	63
36	Male	63
32	Male	63
31	Male	63
30	Male	63
30	Male	63
29	Female	63
29	Male	63
29	Male	63
29	Female	63
28	Female	63
28	Male	63
26	Male	63
25	Male	63
25	Male	63
24	Female	63
23	Male	63
22	Male	63
21	Male	63
21	Male	63
19	Female	63
19	Male	63
69	Male	62
69	Male	62
69	Male	62
68	Female	62
67	Male	62
67	Male	62
65	Male	62
65	Male	62
65	Male	62
63	Male	62
62	Male	62
61	Male	62
60	Female	62
60	Female	62
59	Male	62
59	Male	62
59	Female	62
57	Female	62
57	Female	62
55	Male	62
54	Female	62
54	Male	62
53	Male	62
52	Female	62
51	Female	62
51	Male	62
49	Female	62
48	Male	62
48	Female	62
46	Male	62
46	Male	62
46	Male	62
45	Female	62
45	Female	62
44	Male	62
40	Male	62
39	Male	62
38	Male	62
38	Male	62
38	Female	62
38	Male	62
37	Male	62
37	Female	62
36	Male	62
36	Male	62
35	Male	62
35	Male	62
35	Male	62
35	Male	62
34	Female	62
34	Male	62
33	Male	62
33	Male	62
32	Male	62
31	Male	62
30	Male	62
28	Female	62
27	Male	62
26	Male	62
26	Male	62
26	Male	62
25	Female	62
24	Male	62
24	Male	62
23	Male	62
22	Female	62
21	Male	62
19	Female	62
18	Male	62
69	Female	61
67	Male	61
67	Female	61
67	Female	61
65	Male	61
64	Female	61
63	Female	61
63	Male	61
61	Female	61
60	Male	61
60	Male	61
60	Female	61
59	Male	61
59	Female	61
57	Male	61
56	Male	61
55	Female	61
55	Female	61
55	Male	61
55	Male	61
54	Female	61
54	Female	61
53	Male	61
53	Male	61
52	Female	61
51	Male	61
50	Female	61
50	Male	61
46	Female	61
46	Male	61
46	Male	61
45	Female	61
45	Male	61
43	Male	61
43	Male	61
42	Female	61
41	Female	61
41	Male	61
40	Male	61
37	Male	61
37	Male	61
37	Male	61
36	Male	61
36	Male	61
35	Female	61
34	Male	61
31	Male	61
31	Male	61
31	Female	61
30	Male	61
29	Male	61
29	Male	61
27	Male	61
26	Male	61
25	Male	61
24	Male	61
24	Male	61
22	Male	61
21	Female	61
21	Female	61
21	Female	61
21	Male	61
21	Female	61
21	Male	61
19	Female	61
19	Female	61
19	Male	61
18	Male	61
18	Male	61
75	Female	60
75	Female	60
71	Male	60
71	Female	60
69	Female	60
68	Male	60
67	Female	60
63	Male	60
63	Female	60
60	Male	60
60	Male	60
57	Female	60
56	Male	60
56	Female	60
55	Male	60
55	Male	60
55	Male	60
54	Male	60
54	Female	60
53	Female	60
52	Male	60
51	Female	60
50	Female	60
50	Male	60
50	Male	60
50	Female	60
49	Male	60
48	Female	60
48	Female	60
47	Male	60
47	Male	60
47	Male	60
47	Male	60
46	Female	60
46	Female	60
44	Male	60
44	Male	60
43	Female	60
42	Male	60
42	Male	60
42	Male	60
41	Male	60
41	Female	60
41	Male	60
39	Male	60
39	Male	60
39	Male	60
39	Male	60
38	Male	60
38	Male	60
34	Male	60
34	Male	60
34	Male	60
34	Male	60
34	Male	60
34	Male	60
34	Male	60
33	Female	60
32	Male	60
29	Male	60
29	Male	60
28	Male	60
28	Female	60
27	Male	60
26	Male	60
26	Male	60
26	Male	60
26	Male	60
26	Male	60
25	Male	60
23	Male	60
23	Female	60
21	Male	60
19	Male	60
19	Female	60
19	Male	60
75	Female	59
72	Female	59
70	Female	59
69	Male	59
69	Male	59
65	Male	59
63	Male	59
61	Female	59
60	Male	59
60	Male	59
60	Female	59
59	Female	59
59	Male	59
58	Male	59
56	Male	59
56	Female	59
55	Female	59
53	Male	59
53	Female	59
53	Male	59
51	Male	59
51	Female	59
51	Female	59
51	Male	59
50	Female	59
50	Male	59
50	Male	59
49	Male	59
49	Female	59
48	Male	59
48	Male	59
47	Male	59
47	Male	59
47	Male	59
46	Male	59
46	Male	59
45	Male	59
45	Male	59
45	Female	59
44	Female	59
44	Male	59
43	Male	59
43	Female	59
42	Male	59
41	Female	59
41	Female	59
41	Male	59
39	Male	59
39	Female	59
38	Male	59
38	Male	59
37	Male	59
36	Female	59
36	Male	59
36	Male	59
36	Male	59
35	Male	59
35	Male	59
34	Male	59
33	Female	59
32	Male	59
31	Male	59
31	Male	59
31	Female	59
30	Male	59
28	Male	59
28	Male	59
28	Male	59
27	Male	59
26	Male	59
26	Male	59
24	Male	59
22	Male	59
20	Female	59
20	Male	59
20	Female	59
20	Male	59
20	Male	59
19	Male	59
19	Female	59
18	Female	59
71	Female	58
71	Male	58
69	Male	58
68	Female	58
68	Female	58
68	Male	58
68	Female	58
68	Male	58
67	Female	58
66	Male	58
66	Female	58
66	Male	58
62	Male	58
62	Female	58
62	Female	58
59	Female	58
57	Female	58
57	Male	58
56	Female	58
56	Female	58
56	Male	58
56	Male	58
56	Male	58
53	Female	58
53	Male	58
53	Male	58
52	Male	58
52	Male	58
52	Female	58
51	Male	58
51	Female	58
51	Female	58
50	Female	58
50	Female	58
50	Male	58
50	Female	58
50	Female	58
48	Female	58
47	Female	58
47	Male	58
46	Male	58
46	Female	58
46	Male	58
45	Male	58
44	Male	58
44	Male	58
44	Male	58
43	Female	58
43	Male	58
42	Male	58
42	Male	58
42	Female	58
42	Female	58
41	Male	58
40	Male	58
39	Male	58
38	Male	58
37	Male	58
37	Male	58
36	Male	58
36	Male	58
35	Male	58
35	Male	58
34	Male	58
34	Male	58
34	Male	58
33	Female	58
33	Male	58
32	Female	58
32	Male	58
32	Male	58
31	Female	58
31	Male	58
31	Male	58
30	Male	58
30	Male	58
29	Male	58
29	Male	58
28	Male	58
28	Male	58
28	Male	58
27	Female	58
27	Male	58
27	Male	58
27	Male	58
27	Male	58
26	Male	58
25	Male	58
25	Male	58
25	Male	58
24	Male	58
22	Female	58
22	Female	58
21	Male	58
19	Female	58
18	Female	58
75	Male	57
74	Female	57
73	Female	57
70	Female	57
68	Female	57
68	Male	57
66	Male	57
65	Male	57
64	Male	57
63	Male	57
62	Male	57
62	Female	57
61	Female	57
56	Female	57
55	Female	57
55	Female	57
54	Female	57
54	Male	57
54	Female	57
53	Female	57
53	Female	57
52	Female	57
50	Male	57
50	Male	57
[truncated: 62,133 more rows]

## Sheet: AST
Age	Sex	AST
23	Female	749
62	Female	724
59	Female	705
59	Male	696
74	Female	695
75	Female	671
63	Female	668
61	Male	654
23	Female	633
67	Female	611
52	Female	608
62	Male	576
59	Male	568
70	Female	550
56	Male	498
60	Male	495
37	Male	480
58	Female	464
22	Female	457
18	Female	404
42	Male	399
20	Male	398
62	Male	394
67	Male	385
65	Male	381
25	Male	369
69	Male	365
28	Female	360
59	Male	357
46	Female	357
60	Female	338
58	Female	338
64	Male	335
40	Male	331
64	Male	328
47	Male	324
28	Male	301
65	Male	288
48	Male	287
27	Female	285
34	Male	282
30	Male	279
28	Male	279
42	Male	277
29	Male	274
26	Female	273
29	Female	271
59	Female	270
54	Female	264
30	Male	264
55	Male	263
20	Male	261
19	Male	259
67	Male	257
59	Female	253
23	Male	243
23	Male	239
51	Female	224
54	Female	221
24	Male	219
38	Female	216
46	Female	215
21	Female	210
45	Male	205
22	Female	202
22	Female	200
53	Female	198
43	Male	195
36	Female	195
72	Male	194
54	Male	193
44	Male	193
47	Female	191
64	Female	189
32	Male	189
47	Male	177
44	Female	177
48	Female	176
63	Male	174
32	Male	172
18	Male	172
68	Male	171
27	Male	169
74	Male	168
70	Female	168
51	Female	168
44	Male	168
30	Male	166
62	Male	164
56	Male	162
41	Male	162
64	Female	161
56	Female	160
49	Male	160
23	Male	160
64	Female	157
26	Male	157
20	Female	155
48	Female	153
47	Male	152
44	Female	152
26	Male	152
61	Male	151
57	Male	151
48	Female	151
26	Female	151
50	Male	150
61	Female	149
49	Male	149
42	Female	149
66	Male	148
51	Male	148
42	Male	147
37	Female	147
19	Male	147
55	Female	146
61	Male	145
18	Male	145
57	Male	144
44	Male	143
72	Female	142
45	Female	142
27	Male	142
60	Female	139
72	Male	138
50	Male	138
66	Male	137
38	Female	137
62	Male	136
46	Male	136
36	Female	136
47	Male	135
45	Male	134
67	Female	133
64	Male	133
63	Female	131
39	Male	131
54	Male	130
36	Male	130
20	Female	130
68	Male	129
20	Male	129
58	Male	128
51	Female	128
42	Female	128
37	Female	128
55	Male	127
58	Female	126
20	Female	126
49	Female	125
34	Female	125
21	Female	125
58	Male	124
51	Female	124
31	Male	124
20	Male	124
38	Female	122
18	Male	122
70	Male	121
69	Male	121
63	Male	121
54	Female	121
43	Female	121
27	Male	121
60	Female	120
23	Female	120
65	Female	119
49	Female	119
52	Male	118
37	Female	118
70	Female	117
57	Female	117
46	Male	117
53	Male	116
39	Male	116
27	Male	116
26	Female	116
21	Male	116
72	Male	114
58	Male	114
53	Male	114
50	Male	114
48	Male	114
39	Female	114
30	Male	114
70	Male	113
59	Female	113
58	Male	113
56	Female	113
37	Male	113
28	Male	113
54	Female	112
44	Male	112
68	Female	111
64	Male	111
53	Male	111
27	Male	111
69	Male	110
67	Male	110
36	Female	110
36	Female	110
57	Female	109
43	Female	109
36	Male	109
33	Female	109
19	Male	109
68	Female	108
61	Male	108
70	Female	107
68	Female	107
54	Female	107
53	Female	107
42	Male	107
34	Female	107
32	Female	107
58	Female	106
53	Male	106
48	Female	106
48	Male	106
47	Female	106
57	Male	105
51	Female	105
49	Female	105
19	Male	105
72	Male	104
68	Female	104
65	Female	104
64	Male	104
61	Female	104
60	Male	104
46	Male	103
44	Female	103
60	Male	102
53	Female	102
52	Male	102
42	Male	102
28	Male	102
21	Female	102
67	Female	101
59	Male	101
50	Female	101
47	Male	101
30	Male	101
22	Male	101
67	Male	100
56	Female	100
36	Female	100
35	Male	100
24	Male	100
62	Female	99
61	Male	99
24	Female	99
71	Female	98
56	Male	98
49	Male	98
47	Female	98
45	Female	98
28	Male	98
68	Male	97
60	Female	97
59	Male	97
58	Male	97
43	Male	97
75	Female	96
62	Female	96
61	Female	96
60	Male	96
58	Male	96
47	Female	96
20	Female	96
19	Female	96
64	Male	95
54	Female	95
47	Female	95
30	Male	95
23	Male	95
23	Male	95
52	Female	94
44	Male	94
31	Male	94
21	Male	94
19	Male	94
70	Female	93
70	Male	93
69	Male	93
66	Female	93
63	Male	93
40	Male	93
33	Male	93
60	Male	92
56	Female	92
51	Male	92
43	Male	92
27	Female	92
19	Female	92
18	Male	92
72	Male	91
70	Male	91
68	Male	91
38	Female	91
29	Female	91
49	Female	90
43	Male	90
34	Male	90
31	Male	90
51	Male	89
25	Male	89
23	Female	89
53	Female	88
43	Male	88
42	Male	88
22	Male	88
66	Male	87
55	Female	87
46	Female	87
43	Female	87
35	Female	87
26	Male	87
19	Male	87
69	Male	86
67	Male	86
65	Male	86
57	Female	86
52	Female	86
51	Male	86
19	Male	86
19	Female	86
70	Female	85
63	Male	85
57	Female	85
54	Male	85
50	Female	85
40	Male	85
26	Male	85
18	Male	85
62	Female	84
61	Male	84
54	Male	84
36	Female	84
27	Female	84
19	Female	84
70	Male	83
54	Female	83
40	Male	83
29	Male	83
24	Male	83
56	Male	82
51	Male	82
46	Male	82
46	Male	82
39	Male	82
37	Female	82
31	Male	82
25	Male	82
20	Female	82
20	Male	82
74	Female	81
70	Female	81
68	Female	81
66	Male	81
54	Male	81
54	Male	81
54	Male	81
51	Female	81
50	Female	81
48	Female	81
48	Male	81
46	Female	81
44	Female	81
39	Male	81
36	Male	81
34	Male	81
27	Male	81
27	Female	81
74	Male	80
71	Female	80
71	Female	80
71	Female	80
66	Female	80
64	Female	80
64	Male	80
52	Male	80
51	Male	80
42	Male	80
42	Male	80
40	Male	80
20	Male	80
20	Female	80
65	Male	79
62	Male	79
62	Male	79
56	Female	79
54	Female	79
54	Female	79
51	Female	79
47	Male	79
37	Female	79
35	Female	79
28	Male	79
27	Male	79
19	Male	79
68	Female	78
64	Female	78
60	Female	78
56	Male	78
56	Male	78
55	Female	78
53	Female	78
52	Female	78
41	Female	78
26	Female	78
25	Male	78
19	Female	78
75	Female	77
71	Female	77
63	Male	77
58	Male	77
58	Male	77
55	Female	77
53	Female	77
53	Female	77
50	Male	77
39	Male	77
37	Male	77
34	Male	77
32	Female	77
31	Male	77
18	Male	77
18	Female	77
71	Male	76
69	Female	76
69	Male	76
67	Male	76
56	Female	76
54	Male	76
53	Male	76
53	Female	76
50	Female	76
47	Female	76
45	Female	76
37	Female	76
34	Male	76
73	Male	75
68	Female	75
67	Male	75
65	Male	75
56	Female	75
53	Female	75
50	Female	75
45	Male	75
45	Female	75
40	Male	75
40	Male	75
33	Female	75
21	Male	75
19	Male	75
73	Male	74
71	Female	74
60	Male	74
59	Male	74
57	Female	74
56	Male	74
53	Male	74
52	Male	74
46	Male	74
43	Male	74
36	Male	74
34	Male	74
25	Male	74
25	Male	74
71	Female	73
70	Female	73
64	Female	73
63	Male	73
58	Female	73
56	Female	73
52	Female	73
50	Male	73
49	Female	73
39	Male	73
39	Female	73
32	Male	73
25	Male	73
23	Male	73
21	Male	73
75	Male	72
74	Male	72
71	Female	72
69	Male	72
68	Male	72
66	Female	72
61	Female	72
42	Male	72
39	Female	72
39	Male	72
28	Male	72
21	Female	72
20	Male	72
74	Male	71
73	Male	71
61	Male	71
60	Male	71
59	Female	71
59	Female	71
54	Male	71
51	Male	71
50	Male	71
45	Male	71
43	Female	71
41	Male	71
41	Male	71
38	Male	71
33	Male	71
24	Male	71
24	Female	71
22	Female	71
18	Female	71
70	Male	70
69	Female	70
68	Female	70
48	Male	70
46	Male	70
44	Female	70
43	Male	70
40	Female	70
40	Male	70
39	Female	70
38	Male	70
37	Female	70
33	Male	70
32	Male	70
31	Male	70
29	Male	70
28	Male	70
27	Male	70
25	Female	70
23	Male	70
21	Male	70
20	Male	70
20	Male	70
71	Male	69
70	Male	69
67	Female	69
58	Female	69
53	Female	69
49	Female	69
46	Male	69
44	Female	69
42	Male	69
41	Female	69
38	Female	69
37	Male	69
35	Male	69
26	Female	69
74	Female	68
68	Female	68
63	Male	68
63	Female	68
60	Male	68
53	Female	68
50	Female	68
46	Female	68
45	Female	68
44	Female	68
44	Female	68
42	Male	68
38	Male	68
36	Male	68
36	Male	68
33	Male	68
32	Female	68
31	Female	68
31	Male	68
29	Male	68
29	Male	68
28	Female	68
28	Male	68
24	Male	68
21	Female	68
20	Male	68
75	Female	67
73	Male	67
73	Female	67
68	Female	67
63	Male	67
63	Male	67
62	Female	67
60	Female	67
58	Female	67
57	Female	67
56	Female	67
56	Female	67
54	Female	67
50	Female	67
50	Male	67
48	Male	67
48	Female	67
46	Male	67
44	Female	67
43	Male	67
42	Male	67
40	Male	67
32	Male	67
31	Female	67
30	Male	67
26	Male	67
22	Male	67
21	Male	67
20	Male	67
20	Male	67
73	Male	66
71	Female	66
68	Female	66
63	Female	66
62	Female	66
59	Female	66
56	Female	66
51	Male	66
50	Male	66
50	Male	66
50	Male	66
49	Female	66
44	Male	66
44	Male	66
43	Male	66
38	Male	66
38	Male	66
37	Female	66
35	Male	66
32	Male	66
26	Female	66
26	Male	66
26	Female	66
24	Male	66
24	Male	66
20	Male	66
73	Female	65
71	Female	65
71	Female	65
70	Female	65
69	Female	65
69	Male	65
68	Male	65
68	Male	65
68	Female	65
65	Male	65
63	Male	65
62	Female	65
62	Male	65
62	Male	65
62	Female	65
60	Female	65
60	Female	65
59	Male	65
59	Female	65
59	Male	65
58	Male	65
57	Male	65
56	Male	65
56	Female	65
54	Female	65
49	Female	65
38	Male	65
36	Male	65
30	Male	65
22	Female	65
20	Female	65
63	Male	64
61	Male	64
59	Female	64
59	Male	64
55	Female	64
55	Male	64
53	Male	64
53	Male	64
53	Female	64
52	Male	64
50	Male	64
50	Female	64
50	Male	64
45	Female	64
45	Male	64
42	Male	64
39	Female	64
35	Male	64
34	Male	64
32	Male	64
31	Male	64
30	Male	64
30	Male	64
28	Male	64
25	Male	64
23	Male	64
22	Male	64
22	Female	64
20	Female	64
69	Female	63
64	Female	63
64	Male	63
58	Male	63
56	Male	63
54	Male	63
51	Female	63
46	Male	63
45	Female	63
44	Male	63
44	Female	63
41	Female	63
40	Male	63
38	Male	63
35	Female	63
34	Male	63
29	Male	63
28	Male	63
23	Male	63
22	Male	63
21	Male	63
21	Male	63
19	Male	63
19	Female	63
19	Male	63
71	Male	62
71	Male	62
67	Female	62
60	Female	62
59	Female	62
56	Male	62
56	Male	62
54	Female	62
53	Male	62
52	Female	62
51	Male	62
49	Male	62
48	Male	62
46	Female	62
46	Female	62
46	Male	62
46	Male	62
46	Male	62
46	Female	62
44	Male	62
41	Male	62
41	Male	62
41	Male	62
40	Male	62
39	Female	62
38	Female	62
35	Male	62
35	Female	62
35	Male	62
34	Male	62
28	Male	62
26	Male	62
23	Male	62
21	Male	62
19	Male	62
75	Female	61
74	Female	61
70	Female	61
69	Female	61
69	Female	61
67	Female	61
67	Male	61
61	Male	61
60	Male	61
59	Female	61
59	Male	61
59	Male	61
58	Male	61
58	Female	61
55	Male	61
53	Female	61
53	Female	61
52	Female	61
49	Female	61
49	Female	61
49	Male	61
48	Female	61
47	Male	61
45	Female	61
44	Male	61
42	Female	61
41	Female	61
39	Female	61
39	Male	61
35	Male	61
28	Male	61
28	Female	61
24	Male	61
21	Female	61
75	Male	60
74	Male	60
70	Male	60
67	Male	60
63	Male	60
62	Male	60
62	Male	60
61	Male	60
60	Female	60
60	Female	60
59	Female	60
57	Female	60
57	Male	60
56	Female	60
56	Female	60
52	Male	60
52	Female	60
51	Male	60
47	Female	60
43	Male	60
42	Female	60
42	Male	60
42	Female	60
42	Male	60
37	Female	60
37	Male	60
35	Male	60
34	Female	60
33	Male	60
31	Male	60
30	Male	60
29	Male	60
29	Male	60
25	Male	60
23	Male	60
19	Male	60
70	Female	59
64	Male	59
63	Male	59
62	Female	59
60	Female	59
59	Female	59
58	Female	59
55	Female	59
55	Female	59
55	Male	59
55	Female	59
55	Male	59
53	Male	59
53	Female	59
52	Male	59
51	Female	59
51	Female	59
50	Female	59
50	Male	59
48	Male	59
47	Male	59
46	Male	59
45	Male	59
44	Female	59
37	Female	59
27	Female	59
27	Male	59
22	Male	59
21	Male	59
73	Female	58
70	Male	58
68	Male	58
68	Male	58
66	Female	58
63	Male	58
62	Male	58
59	Female	58
57	Female	58
57	Male	58
56	Male	58
55	Female	58
55	Female	58
54	Female	58
54	Female	58
54	Male	58
54	Female	58
52	Female	58
48	Female	58
45	Male	58
42	Female	58
40	Male	58
38	Male	58
35	Male	58
32	Male	58
32	Male	58
27	Male	58
26	Female	58
22	Male	58
19	Female	58
73	Male	57
72	Female	57
72	Male	57
68	Male	57
67	Female	57
67	Male	57
65	Male	57
64	Female	57
63	Female	57
59	Male	57
59	Male	57
57	Female	57
55	Female	57
52	Male	57
52	Male	57
52	Female	57
51	Female	57
49	Male	57
49	Female	57
48	Male	57
48	Female	57
47	Female	57
46	Female	57
46	Male	57
44	Female	57
43	Male	57
43	Male	57
43	Male	57
39	Male	57
38	Male	57
37	Male	57
34	Male	57
33	Male	57
32	Male	57
31	Male	57
27	Male	57
26	Male	57
26	Male	57
24	Female	57
24	Female	57
23	Female	57
18	Male	57
73	Female	56
72	Female	56
68	Female	56
66	Male	56
61	Female	56
60	Female	56
59	Male	56
59	Female	56
57	Female	56
56	Female	56
54	Female	56
53	Female	56
51	Male	56
50	Female	56
49	Female	56
48	Male	56
47	Male	56
47	Male	56
45	Male	56
45	Female	56
44	Male	56
43	Female	56
41	Female	56
36	Female	56
34	Male	56
34	Female	56
34	Male	56
34	Male	56
32	Male	56
29	Male	56
24	Female	56
22	Female	56
22	Female	56
21	Female	56
20	Male	56
75	Male	55
74	Female	55
73	Female	55
73	Female	55
71	Male	55
68	Female	55
67	Female	55
63	Male	55
63	Female	55
63	Male	55
62	Male	55
61	Female	55
60	Female	55
60	Male	55
59	Male	55
59	Male	55
58	Female	55
56	Female	55
55	Female	55
55	Male	55
55	Female	55
55	Male	55
54	Male	55
53	Female	55
53	Female	55
52	Male	55
50	Female	55
50	Male	55
49	Female	55
47	Female	55
46	Male	55
45	Male	55
45	Male	55
44	Male	55
44	Male	55
41	Male	55
39	Male	55
38	Female	55
37	Male	55
37	Male	55
35	Male	55
35	Female	55
33	Male	55
33	Female	55
33	Female	55
31	Male	55
30	Male	55
25	Male	55
23	Male	55
21	Female	55
18	Male	55
74	Male	54
72	Female	54
70	Female	54
70	Female	54
69	Male	54
69	Female	54
68	Male	54
68	Male	54
67	Male	54
64	Male	54
64	Male	54
62	Female	54
62	Male	54
61	Female	54
60	Male	54
59	Male	54
58	Male	54
58	Male	54
57	Male	54
55	Female	54
54	Male	54
53	Female	54
53	Female	54
52	Male	54
52	Male	54
51	Male	54
51	Female	54
51	Male	54
48	Female	54
48	Female	54
48	Male	54
47	Male	54
47	Male	54
44	Female	54
43	Female	54
42	Male	54
40	Male	54
40	Male	54
38	Female	54
38	Male	54
37	Male	54
35	Female	54
31	Male	54
30	Male	54
29	Male	54
28	Male	54
26	Male	54
26	Male	54
24	Male	54
23	Female	54
23	Male	54
22	Female	54
22	Male	54
21	Female	54
19	Female	54
74	Male	53
73	Male	53
72	Female	53
72	Male	53
67	Male	53
67	Male	53
67	Male	53
65	Male	53
64	Female	53
64	Male	53
64	Female	53
62	Male	53
62	Male	53
61	Female	53
60	Female	53
60	Male	53
60	Male	53
59	Female	53
59	Female	53
59	Male	53
58	Female	53
58	Male	53
56	Female	53
55	Male	53
55	Female	53
52	Male	53
52	Female	53
51	Male	53
50	Male	53
50	Female	53
50	Male	53
48	Female	53
48	Male	53
47	Male	53
47	Female	53
46	Male	53
46	Female	53
46	Male	53
43	Male	53
41	Male	53
40	Male	53
40	Male	53
40	Female	53
40	Male	53
36	Male	53
36	Male	53
35	Male	53
30	Male	53
30	Male	53
29	Male	53
29	Female	53
28	Female	53
28	Female	53
28	Male	53
27	Male	53
24	Male	53
24	Male	53
24	Male	53
21	Female	53
20	Male	53
20	Male	53
19	Male	53
74	Male	52
73	Male	52
71	Female	52
69	Female	52
69	Male	52
68	Male	52
68	Female	52
66	Male	52
62	Male	52
60	Female	52
57	Female	52
56	Female	52
53	Female	52
53	Male	52
52	Male	52
52	Female	52
50	Female	52
49	Female	52
48	Male	52
48	Male	52
48	Female	52
48	Female	52
46	Male	52
46	Male	52
45	Female	52
44	Female	52
44	Female	52
44	Female	52
44	Male	52
42	Male	52
36	Female	52
36	Female	52
36	Male	52
35	Female	52
34	Male	52
34	Female	52
33	Male	52
29	Female	52
28	Female	52
28	Female	52
28	Male	52
28	Female	52
26	Female	52
26	Male	52
22	Female	52
22	Male	52
21	Male	52
21	Female	52
20	Male	52
20	Male	52
75	Female	51
74	Male	51
72	Female	51
71	Female	51
69	Female	51
69	Male	51
67	Female	51
66	Female	51
65	Male	51
65	Female	51
63	Male	51
62	Male	51
60	Female	51
60	Female	51
59	Male	51
58	Female	51
58	Male	51
57	Male	51
57	Male	51
56	Male	51
56	Male	51
55	Female	51
55	Female	51
55	Female	51
54	Male	51
52	Female	51
51	Female	51
51	Female	51
51	Female	51
51	Female	51
50	Male	51
50	Female	51
49	Male	51
49	Male	51
48	Female	51
47	Female	51
47	Male	51
46	Female	51
46	Female	51
46	Male	51
46	Male	51
45	Female	51
44	Female	51
44	Male	51
42	Female	51
41	Male	51
41	Male	51
40	Male	51
40	Male	51
37	Male	51
36	Female	51
34	Male	51
33	Male	51
33	Female	51
32	Male	51
31	Female	51
30	Female	51
29	Male	51
29	Female	51
29	Female	51
26	Male	51
25	Female	51
25	Male	51
24	Male	51
24	Male	51
23	Male	51
22	Male	51
19	Female	51
18	Male	51
74	Female	50
74	Female	50
72	Male	50
70	Female	50
70	Male	50
69	Male	50
69	Male	50
69	Male	50
69	Female	50
68	Male	50
68	Female	50
67	Female	50
66	Female	50
66	Male	50
64	Female	50
63	Female	50
62	Male	50
61	Female	50
60	Female	50
60	Female	50
59	Male	50
58	Female	50
58	Female	50
56	Female	50
56	Female	50
56	Male	50
55	Female	50
54	Male	50
54	Male	50
53	Male	50
53	Male	50
52	Female	50
52	Female	50
52	Male	50
52	Male	50
51	Male	50
51	Female	50
48	Female	50
47	Male	50
47	Female	50
46	Female	50
45	Female	50
45	Female	50
44	Female	50
44	Male	50
44	Male	50
44	Female	50
42	Female	50
41	Female	50
41	Male	50
40	Female	50
39	Male	50
39	Female	50
37	Female	50
37	Male	50
37	Female	50
37	Female	50
37	Male	50
36	Female	50
35	Male	50
35	Male	50
34	Male	50
31	Female	50
31	Female	50
29	Male	50
29	Female	50
27	Male	50
26	Female	50
26	Female	50
25	Male	50
24	Male	50
24	Male	50
22	Female	50
21	Female	50
21	Male	50
19	Male	50
18	Male	50
75	Female	49
74	Female	49
73	Male	49
73	Male	49
72	Male	49
71	Male	49
71	Female	49
70	Male	49
69	Female	49
68	Female	49
67	Female	49
66	Female	49
66	Male	49
64	Female	49
64	Male	49
63	Female	49
62	Male	49
61	Male	49
61	Female	49
61	Male	49
60	Female	49
59	Male	49
58	Male	49
57	Male	49
57	Male	49
56	Male	49
55	Female	49
55	Female	49
55	Female	49
54	Male	49
53	Female	49
53	Female	49
51	Female	49
50	Female	49
50	Female	49
48	Female	49
48	Female	49
48	Male	49
47	Male	49
47	Female	49
47	Male	49
46	Male	49
46	Female	49
45	Female	49
45	Male	49
45	Male	49
44	Male	49
44	Male	49
44	Female	49
43	Female	49
42	Male	49
42	Male	49
42	Male	49
41	Male	49
41	Female	49
40	Female	49
39	Female	49
39	Male	49
39	Female	49
39	Male	49
38	Male	49
38	Male	49
35	Male	49
35	Female	49
33	Female	49
33	Male	49
32	Female	49
31	Female	49
30	Male	49
30	Male	49
28	Female	49
26	Male	49
26	Male	49
24	Male	49
23	Male	49
23	Female	49
22	Male	49
22	Male	49
22	Male	49
22	Male	49
21	Male	49
21	Male	49
19	Male	49
18	Male	49
18	Male	49
75	Female	48
74	Female	48
72	Female	48
71	Female	48
71	Female	48
69	Female	48
69	Female	48
68	Male	48
68	Male	48
66	Male	48
65	Male	48
65	Male	48
64	Female	48
64	Female	48
63	Female	48
63	Female	48
62	Male	48
62	Female	48
61	Male	48
61	Female	48
60	Female	48
60	Male	48
59	Male	48
59	Male	48
58	Male	48
58	Male	48
58	Male	48
57	Female	48
57	Female	48
57	Female	48
57	Female	48
57	Male	48
57	Female	48
56	Female	48
56	Female	48
56	Female	48
56	Female	48
56	Female	48
55	Female	48
55	Male	48
54	Male	48
53	Female	48
51	Female	48
50	Male	48
50	Male	48
50	Male	48
47	Male	48
47	Male	48
47	Male	48
47	Female	48
45	Male	48
45	Female	48
43	Male	48
41	Male	48
41	Male	48
40	Male	48
39	Male	48
37	Female	48
37	Male	48
35	Male	48
34	Male	48
28	Male	48
27	Male	48
27	Male	48
26	Male	48
25	Male	48
24	Female	48
24	Male	48
23	Female	48
22	Male	48
21	Male	48
21	Male	48
20	Male	48
20	Female	48
19	Female	48
19	Male	48
19	Male	48
19	Male	48
74	Male	47
71	Female	47
70	Male	47
70	Female	47
70	Male	47
70	Male	47
69	Female	47
68	Male	47
68	Male	47
66	Female	47
66	Female	47
65	Male	47
65	Male	47
65	Male	47
64	Female	47
64	Male	47
63	Female	47
63	Female	47
63	Male	47
62	Male	47
61	Female	47
61	Female	47
60	Female	47
59	Male	47
58	Male	47
58	Female	47
58	Female	47
57	Female	47
57	Male	47
57	Female	47
57	Male	47
56	Female	47
56	Male	47
55	Female	47
55	Male	47
55	Male	47
53	Male	47
52	Female	47
52	Female	47
52	Female	47
52	Female	47
51	Female	47
51	Female	47
51	Male	47
51	Male	47
51	Female	47
51	Male	47
50	Male	47
50	Male	47
50	Male	47
50	Male	47
49	Male	47
48	Female	47
48	Male	47
48	Male	47
48	Male	47
47	Male	47
47	Female	47
46	Female	47
45	Male	47
45	Male	47
45	Female	47
44	Male	47
44	Female	47
43	Female	47
43	Male	47
42	Female	47
41	Male	47
41	Male	47
39	Female	47
38	Male	47
37	Female	47
37	Male	47
36	Female	47
36	Male	47
36	Male	47
35	Female	47
35	Female	47
34	Male	47
33	Female	47
31	Male	47
31	Male	47
29	Female	47
27	Male	47
26	Female	47
26	Male	47
25	Male	47
24	Female	47
23	Male	47
22	Male	47
21	Female	47
21	Male	47
21	Female	47
20	Male	47
19	Female	47
19	Female	47
18	Male	47
74	Female	46
72	Male	46
72	Female	46
72	Male	46
71	Female	46
71	Male	46
71	Female	46
70	Female	46
70	Female	46
70	Female	46
70	Female	46
69	Female	46
68	Female	46
68	Male	46
68	Female	46
68	Female	46
67	Male	46
67	Female	46
64	Female	46
63	Female	46
63	Male	46
62	Male	46
61	Female	46
61	Male	46
60	Female	46
60	Male	46
60	Male	46
60	Male	46
58	Male	46
58	Male	46
58	Male	46
58	Male	46
57	Female	46
57	Female	46
57	Female	46
57	Male	46
56	Female	46
56	Female	46
56	Female	46
56	Male	46
54	Female	46
54	Male	46
54	Female	46
53	Female	46
53	Female	46
53	Female	46
53	Male	46
53	Male	46
52	Female	46
52	Male	46
52	Female	46
52	Female	46
52	Female	46
52	Female	46
51	Female	46
50	Female	46
50	Male	46
48	Female	46
48	Male	46
48	Female	46
47	Male	46
46	Female	46
46	Female	46
45	Male	46
44	Male	46
44	Male	46
44	Female	46
44	Male	46
43	Male	46
41	Male	46
40	Female	46
38	Male	46
37	Male	46
35	Male	46
35	Male	46
35	Female	46
35	Female	46
35	Male	46
34	Female	46
34	Male	46
33	Male	46
32	Female	46
32	Female	46
31	Male	46
30	Female	46
30	Male	46
30	Male	46
30	Male	46
29	Male	46
29	Male	46
28	Male	46
28	Male	46
28	Female	46
27	Male	46
26	Male	46
26	Female	46
26	Male	46
26	Female	46
26	Male	46
25	Female	46
24	Female	46
24	Male	46
24	Male	46
24	Male	46
24	Male	46
23	Female	46
23	Male	46
23	Female	46
22	Male	46
22	Female	46
22	Female	46
21	Female	46
21	Female	46
19	Female	46
19	Male	46
19	Male	46
18	Female	46
75	Female	45
74	Female	45
74	Male	45
72	Female	45
71	Female	45
71	Female	45
71	Female	45
70	Male	45
70	Male	45
69	Female	45
69	Female	45
68	Male	45
67	Male	45
67	Female	45
66	Male	45
66	Male	45
66	Female	45
65	Female	45
64	Male	45
63	Female	45
63	Male	45
63	Female	45
62	Female	45
62	Male	45
61	Male	45
61	Male	45
60	Male	45
60	Male	45
59	Female	45
58	Female	45
58	Male	45
58	Male	45
58	Female	45
58	Female	45
57	Male	45
57	Male	45
56	Female	45
55	Female	45
55	Female	45
55	Female	45
55	Male	45
55	Female	45
55	Male	45
55	Male	45
55	Female	45
55	Male	45
54	Male	45
54	Female	45
54	Male	45
54	Female	45
54	Female	45
53	Female	45
53	Male	45
53	Female	45
53	Male	45
53	Male	45
53	Male	45
53	Female	45
52	Male	45
52	Female	45
51	Male	45
51	Female	45
50	Female	45
50	Female	45
50	Male	45
50	Female	45
49	Male	45
48	Male	45
48	Female	45
48	Male	45
48	Male	45
47	Female	45
46	Male	45
46	Male	45
46	Female	45
46	Male	45
44	Male	45
44	Female	45
44	Male	45
44	Female	45
44	Male	45
44	Male	45
42	Female	45
42	Male	45
42	Male	45
41	Male	45
41	Male	45
40	Male	45
40	Female	45
38	Male	45
36	Male	45
35	Male	45
34	Female	45
32	Male	45
31	Female	45
30	Male	45
29	Male	45
27	Female	45
26	Male	45
26	Male	45
26	Male	45
26	Male	45
24	Female	45
24	Male	45
23	Female	45
22	Male	45
21	Female	45
20	Female	45
19	Male	45
19	Male	45
18	Female	45
75	Female	44
74	Female	44
74	Female	44
74	Female	44
74	Female	44
73	Female	44
73	Male	44
71	Male	44
70	Male	44
70	Male	44
70	Male	44
69	Male	44
69	Male	44
68	Female	44
67	Female	44
67	Female	44
67	Female	44
67	Male	44
66	Male	44
66	Female	44
65	Female	44
65	Female	44
65	Male	44
65	Female	44
63	Female	44
63	Female	44
63	Female	44
62	Female	44
61	Female	44
61	Male	44
61	Female	44
60	Female	44
60	Male	44
59	Female	44
59	Male	44
59	Female	44
59	Male	44
58	Male	44
58	Female	44
57	Male	44
57	Male	44
56	Male	44
54	Female	44
54	Male	44
54	Female	44
53	Male	44
53	Female	44
53	Male	44
53	Male	44
53	Male	44
52	Male	44
52	Female	44
52	Female	44
52	Male	44
52	Male	44
51	Female	44
50	Female	44
50	Male	44
50	Female	44
50	Male	44
49	Male	44
49	Female	44
49	Male	44
49	Male	44
48	Female	44
48	Female	44
47	Female	44
47	Male	44
47	Female	44
46	Male	44
46	Male	44
46	Female	44
45	Female	44
45	Female	44
45	Male	44
45	Male	44
45	Male	44
44	Male	44
43	Female	44
43	Male	44
43	Male	44
43	Female	44
41	Female	44
41	Male	44
41	Male	44
40	Male	44
40	Male	44
39	Female	44
38	Male	44
36	Male	44
34	Male	44
34	Female	44
34	Female	44
34	Male	44
33	Male	44
33	Female	44
33	Female	44
32	Male	44
32	Female	44
32	Female	44
31	Male	44
31	Male	44
30	Male	44
29	Male	44
28	Male	44
27	Female	44
27	Male	44
26	Male	44
24	Female	44
23	Female	44
22	Male	44
21	Male	44
21	Male	44
21	Male	44
20	Male	44
20	Female	44
20	Female	44
20	Male	44
20	Male	44
20	Male	44
20	Female	44
20	Male	44
19	Female	44
18	Female	44
75	Male	43
74	Female	43
73	Male	43
71	Female	43
71	Male	43
71	Male	43
70	Male	43
69	Female	43
69	Male	43
69	Female	43
68	Male	43
68	Male	43
68	Male	43
67	Female	43
66	Male	43
65	Female	43
65	Female	43
65	Male	43
64	Female	43
64	Male	43
63	Female	43
63	Female	43
63	Male	43
63	Male	43
63	Male	43
62	Male	43
62	Female	43
62	Female	43
61	Female	43
61	Female	43
61	Female	43
60	Female	43
60	Male	43
59	Female	43
59	Female	43
59	Male	43
57	Male	43
57	Male	43
56	Male	43
56	Female	43
56	Female	43
55	Female	43
55	Female	43
55	Female	43
55	Female	43
55	Male	43
54	Female	43
54	Male	43
54	Male	43
54	Female	43
53	Male	43
53	Male	43
53	Male	43
53	Male	43
52	Male	43
52	Male	43
52	Male	43
52	Female	43
51	Female	43
51	Male	43
51	Female	43
[truncated: 52,542 more rows]

## Sheet: GGT
Age	Sex	GGT
51	Female	1169
26	Female	1101
48	Male	1055
38	Female	945
74	Male	935
69	Female	928
36	Female	896
36	Female	875
64	Male	864
64	Male	848
51	Male	843
28	Male	835
72	Male	775
39	Male	737
72	Male	728
46	Male	720
49	Male	709
66	Male	687
36	Male	649
71	Female	648
63	Female	628
41	Male	611
65	Male	608
42	Male	596
52	Female	591
68	Female	577
47	Male	576
68	Male	570
28	Female	569
55	Female	557
58	Female	557
64	Male	551
47	Male	550
35	Female	548
35	Female	540
46	Male	540
57	Male	530
50	Male	516
48	Male	510
45	Male	500
45	Male	485
49	Male	483
69	Male	483
68	Male	478
42	Male	469
47	Female	466
46	Male	463
65	Male	462
21	Female	455
70	Male	455
46	Male	454
65	Male	453
47	Male	452
36	Male	447
67	Male	443
58	Male	440
37	Male	439
65	Male	435
67	Male	435
49	Female	435
53	Female	434
37	Male	429
51	Female	425
73	Male	422
75	Male	421
27	Male	420
57	Male	417
56	Male	417
22	Female	416
61	Male	412
63	Male	409
52	Female	408
62	Male	403
40	Male	401
59	Female	398
71	Male	397
38	Female	396
68	Male	396
58	Male	394
68	Female	393
36	Female	393
75	Female	392
59	Female	390
30	Male	389
71	Female	386
57	Male	385
53	Male	385
52	Male	382
51	Male	380
52	Female	376
60	Female	376
69	Male	373
56	Male	373
51	Female	370
58	Female	363
49	Male	358
65	Male	357
64	Female	350
55	Male	347
52	Male	347
58	Male	346
41	Male	344
57	Male	342
73	Female	338
50	Male	337
38	Male	332
51	Male	332
32	Female	331
68	Female	328
73	Male	328
67	Female	328
64	Male	319
53	Male	319
31	Male	318
55	Male	318
59	Male	316
66	Female	314
42	Male	309
52	Male	307
69	Male	306
69	Male	306
33	Female	304
53	Female	299
70	Male	297
50	Male	294
36	Male	293
32	Female	293
57	Male	293
70	Female	291
74	Female	289
56	Female	287
28	Female	287
58	Male	286
43	Female	286
58	Male	285
54	Male	284
46	Male	280
29	Male	280
60	Female	279
44	Male	279
57	Female	277
51	Male	277
75	Female	276
56	Male	275
40	Male	274
50	Female	270
68	Female	270
60	Female	270
68	Male	268
46	Male	268
59	Male	268
20	Female	266
64	Male	265
68	Male	264
66	Male	260
32	Male	259
59	Female	258
60	Female	258
47	Male	258
61	Male	258
48	Female	257
68	Male	257
30	Female	257
54	Male	257
48	Male	254
60	Male	254
72	Female	253
54	Male	253
64	Female	252
39	Male	251
64	Female	250
75	Male	249
43	Female	248
34	Male	248
54	Male	248
71	Female	247
47	Male	246
48	Female	246
50	Male	246
50	Male	245
31	Female	245
66	Male	241
23	Male	239
29	Male	238
52	Female	238
63	Female	238
29	Female	237
48	Male	237
60	Male	236
62	Male	235
73	Male	234
48	Female	234
69	Male	231
57	Female	231
44	Female	231
59	Male	230
26	Male	230
25	Male	229
58	Male	229
46	Male	228
29	Male	227
72	Male	225
75	Female	225
75	Female	224
37	Male	222
54	Female	222
38	Female	222
41	Male	220
55	Female	220
67	Male	219
50	Female	219
68	Female	218
70	Female	216
68	Male	216
58	Female	215
72	Male	215
47	Female	215
72	Male	214
37	Female	214
58	Male	214
65	Male	213
31	Male	213
61	Male	212
37	Female	211
34	Male	211
19	Female	210
59	Male	210
45	Female	210
71	Female	208
67	Female	208
48	Male	208
65	Male	208
59	Female	207
63	Female	206
69	Female	206
47	Female	206
72	Female	206
46	Female	205
70	Female	205
63	Male	204
67	Female	204
27	Male	204
26	Male	203
48	Male	202
27	Female	201
49	Female	200
75	Female	199
56	Female	199
45	Male	198
44	Male	198
62	Male	198
46	Female	197
58	Female	196
55	Female	196
28	Female	195
27	Female	195
59	Male	195
59	Female	195
67	Female	194
58	Male	193
70	Male	193
57	Female	193
63	Male	192
45	Female	192
28	Female	191
64	Male	190
68	Male	190
50	Female	189
46	Female	189
45	Female	187
60	Female	187
68	Female	187
69	Male	187
73	Female	187
43	Male	186
60	Male	186
49	Male	185
54	Female	184
48	Male	183
75	Male	183
23	Male	183
70	Female	182
44	Male	182
37	Female	181
61	Male	181
53	Female	180
58	Female	180
60	Male	180
55	Male	180
46	Female	179
71	Female	179
72	Female	178
66	Female	178
69	Female	178
61	Male	177
69	Female	177
69	Female	177
37	Male	177
25	Male	177
68	Female	177
55	Female	176
59	Female	176
62	Female	176
64	Male	176
59	Female	176
41	Male	176
58	Female	175
54	Female	175
51	Female	174
52	Male	173
59	Female	173
27	Female	173
24	Male	173
62	Male	171
53	Male	170
37	Female	170
70	Female	170
69	Male	170
44	Male	169
29	Male	169
43	Male	169
47	Female	168
47	Male	167
54	Female	167
43	Male	167
65	Male	167
65	Male	166
65	Male	166
29	Male	166
41	Male	164
42	Male	164
32	Male	164
39	Male	164
64	Male	163
62	Male	163
28	Male	162
33	Female	162
58	Male	162
61	Male	161
40	Male	160
48	Male	159
59	Male	159
49	Female	159
50	Female	158
52	Female	158
74	Female	157
63	Female	157
58	Male	157
65	Female	157
56	Female	156
29	Female	156
42	Male	155
61	Male	155
43	Female	154
74	Male	154
68	Female	154
60	Female	153
47	Male	153
39	Male	153
62	Male	153
73	Male	152
67	Male	152
64	Male	152
65	Male	152
69	Female	151
55	Female	151
62	Female	151
47	Female	151
46	Male	150
58	Female	149
61	Male	149
43	Male	149
54	Female	149
59	Male	149
34	Male	149
52	Male	148
71	Female	148
64	Female	148
31	Male	147
54	Female	147
56	Male	147
56	Female	147
72	Male	147
72	Male	147
46	Male	146
70	Female	146
70	Male	146
45	Female	145
68	Male	145
44	Male	145
68	Female	145
53	Female	145
49	Male	144
42	Female	144
34	Male	144
61	Female	144
45	Female	143
47	Male	143
66	Male	143
55	Male	143
56	Male	142
67	Female	142
22	Female	142
45	Male	142
52	Female	142
55	Male	141
32	Male	141
23	Male	141
56	Female	141
71	Female	141
74	Male	141
44	Male	140
69	Female	140
56	Female	140
25	Male	140
51	Female	139
69	Female	139
72	Male	138
72	Female	138
36	Female	138
50	Male	138
50	Male	138
70	Female	138
69	Female	138
42	Female	137
59	Male	137
45	Female	137
58	Male	137
54	Female	137
47	Male	136
45	Female	136
52	Female	136
43	Male	136
53	Male	135
54	Male	135
66	Female	135
59	Female	135
49	Male	134
69	Female	134
36	Male	134
42	Male	134
44	Female	134
59	Male	133
53	Male	133
58	Female	133
49	Female	133
48	Male	132
56	Female	132
39	Female	131
27	Male	131
68	Male	131
72	Male	131
48	Female	131
70	Male	131
31	Male	131
71	Male	131
75	Female	130
26	Male	130
36	Male	130
37	Female	130
51	Female	130
70	Female	130
28	Male	129
47	Male	129
47	Male	129
50	Male	129
33	Female	129
40	Male	129
50	Male	129
33	Female	128
32	Male	127
55	Male	127
56	Female	127
68	Male	127
32	Female	127
28	Male	127
54	Male	127
39	Female	126
75	Female	126
56	Female	126
24	Male	126
63	Male	126
47	Male	126
71	Female	125
58	Male	125
60	Male	125
44	Female	125
53	Female	125
65	Male	125
60	Female	125
69	Female	125
48	Female	124
50	Male	124
71	Female	124
43	Female	124
73	Male	124
44	Female	124
54	Female	124
43	Male	124
60	Male	124
53	Female	123
57	Male	123
52	Female	122
71	Female	122
59	Male	122
67	Female	122
70	Male	122
59	Female	122
40	Male	122
50	Male	121
68	Male	121
47	Female	121
45	Male	121
25	Male	121
62	Male	121
46	Female	121
60	Male	120
57	Male	120
59	Male	120
69	Female	120
24	Male	120
31	Male	120
64	Male	120
27	Female	120
37	Male	120
50	Male	119
22	Male	119
59	Male	119
74	Male	119
40	Male	119
71	Male	119
61	Female	119
39	Male	118
55	Female	118
58	Female	118
75	Female	118
73	Male	118
63	Female	118
63	Female	117
50	Male	117
53	Male	117
71	Female	117
53	Male	117
56	Female	117
58	Male	117
50	Female	117
60	Female	117
61	Female	117
62	Female	116
34	Male	116
38	Female	116
51	Male	116
56	Female	116
59	Male	116
74	Male	116
65	Male	115
63	Male	115
46	Male	115
59	Female	115
55	Female	115
75	Male	115
35	Male	115
52	Male	115
56	Male	115
66	Male	115
69	Female	115
74	Male	114
44	Female	114
67	Female	114
57	Female	114
60	Female	114
36	Female	113
55	Male	113
45	Male	112
37	Male	112
42	Male	112
58	Male	112
46	Male	112
56	Male	112
66	Male	112
47	Male	111
65	Male	111
41	Male	111
35	Female	111
28	Male	111
60	Male	111
44	Female	111
62	Male	111
36	Male	110
45	Male	110
59	Male	110
45	Male	110
42	Male	110
50	Female	110
63	Female	109
53	Female	109
38	Male	109
45	Male	109
53	Male	109
41	Male	108
68	Female	108
35	Male	108
45	Male	108
46	Male	108
61	Female	108
30	Male	108
67	Female	108
66	Male	107
21	Male	107
45	Male	107
72	Female	107
44	Female	107
60	Female	107
43	Female	107
57	Female	107
38	Male	106
61	Female	106
24	Male	106
55	Male	106
69	Male	106
31	Male	106
51	Male	106
38	Male	106
53	Male	105
58	Male	105
35	Female	105
53	Male	105
57	Female	105
67	Male	105
68	Male	105
71	Male	105
47	Male	105
61	Female	105
38	Male	105
40	Male	104
40	Male	104
43	Male	104
69	Male	104
72	Male	104
74	Male	104
55	Female	103
21	Male	103
65	Male	103
71	Male	103
71	Male	103
67	Female	103
64	Female	103
42	Female	103
69	Female	102
35	Female	102
25	Male	102
51	Female	102
21	Male	102
41	Male	102
70	Male	102
43	Male	102
52	Male	102
34	Male	102
61	Male	101
63	Male	101
64	Female	101
65	Male	101
38	Male	101
46	Female	101
45	Female	101
32	Male	101
72	Male	101
73	Female	101
73	Male	101
53	Female	101
59	Female	101
62	Male	101
73	Male	101
31	Male	100
60	Male	100
74	Female	100
47	Female	100
63	Male	100
47	Female	100
45	Male	100
31	Male	100
48	Female	100
50	Male	100
48	Male	100
20	Male	99
49	Female	99
53	Female	99
54	Female	99
58	Female	99
71	Male	99
48	Female	99
55	Female	99
70	Female	99
70	Male	99
58	Male	99
59	Female	99
70	Female	99
47	Female	99
72	Male	99
61	Male	99
60	Male	99
72	Male	99
60	Female	98
33	Male	98
35	Male	98
54	Male	98
74	Female	98
50	Male	98
56	Male	98
68	Female	98
57	Male	98
46	Female	97
53	Female	97
64	Male	97
51	Female	97
63	Male	97
51	Male	97
74	Male	97
53	Female	97
69	Female	97
50	Male	96
54	Female	96
70	Male	96
49	Male	96
67	Male	96
29	Male	96
49	Male	96
52	Male	96
60	Male	95
32	Male	95
53	Male	95
60	Male	95
68	Female	95
61	Female	95
73	Male	95
66	Female	95
50	Female	95
20	Male	95
32	Female	95
53	Female	95
22	Male	95
51	Male	94
57	Male	94
64	Female	94
65	Female	94
51	Male	94
60	Male	94
60	Male	94
28	Male	94
62	Female	94
66	Female	94
50	Female	94
72	Female	94
47	Male	94
71	Male	94
50	Female	93
35	Male	93
69	Male	93
75	Female	93
19	Male	93
25	Female	93
30	Male	93
48	Female	93
52	Male	93
55	Female	93
18	Male	92
46	Female	92
71	Male	92
54	Female	92
75	Female	92
19	Male	92
43	Male	92
68	Female	92
23	Male	92
54	Male	92
60	Female	92
28	Female	92
30	Male	92
52	Female	92
62	Female	92
58	Female	92
68	Male	92
43	Female	91
51	Male	91
46	Female	91
53	Male	91
63	Female	91
58	Female	91
74	Female	91
40	Male	91
65	Male	91
53	Female	91
65	Male	91
54	Male	90
57	Male	90
68	Male	90
23	Male	90
30	Female	90
72	Male	90
30	Male	90
39	Male	90
70	Male	90
54	Male	90
69	Female	90
72	Male	90
60	Male	90
64	Male	90
54	Female	90
64	Male	90
70	Female	90
75	Female	90
65	Male	90
36	Female	89
46	Female	89
33	Male	89
40	Male	89
52	Male	89
70	Female	89
31	Male	89
52	Female	89
51	Female	89
30	Male	89
60	Male	89
63	Male	89
69	Female	89
62	Female	89
33	Female	88
61	Female	88
73	Male	88
73	Female	88
45	Male	88
71	Male	88
50	Male	88
57	Female	88
65	Female	88
45	Female	88
68	Female	88
34	Male	88
27	Male	88
43	Male	88
35	Female	87
73	Male	87
33	Male	87
36	Male	87
48	Male	87
48	Female	87
27	Male	87
35	Male	87
45	Female	87
57	Male	87
58	Male	87
72	Male	87
41	Male	87
53	Male	87
47	Female	87
63	Male	87
72	Female	87
41	Male	86
51	Male	86
74	Female	86
55	Male	86
56	Male	86
24	Male	86
63	Female	86
75	Male	86
35	Male	86
37	Female	86
57	Female	86
26	Male	86
42	Male	86
43	Male	85
48	Female	85
70	Female	85
48	Male	85
51	Male	85
37	Male	85
44	Male	85
62	Female	85
63	Male	85
55	Male	85
68	Male	85
62	Male	85
31	Male	85
33	Female	85
42	Male	84
72	Male	84
52	Female	84
74	Female	84
61	Male	84
63	Female	84
62	Female	84
74	Female	84
50	Male	84
57	Male	84
62	Male	84
64	Male	84
67	Male	84
43	Male	84
52	Male	84
66	Male	84
62	Female	83
27	Female	83
37	Male	83
54	Female	83
62	Female	83
70	Male	83
66	Female	83
49	Female	83
63	Female	83
75	Male	83
43	Male	83
58	Male	83
66	Male	83
70	Female	83
35	Male	83
69	Male	83
32	Female	83
67	Female	83
24	Female	82
51	Male	82
66	Female	82
56	Female	82
54	Female	82
57	Male	82
71	Male	82
56	Female	82
58	Female	82
54	Male	82
38	Female	82
63	Female	82
61	Female	81
40	Male	81
66	Male	81
62	Female	81
68	Female	81
34	Female	81
56	Male	81
57	Male	81
60	Male	81
60	Female	81
63	Female	81
66	Female	81
46	Female	81
52	Male	81
44	Male	81
58	Female	81
58	Male	81
59	Male	81
70	Female	81
38	Male	81
62	Male	81
72	Male	81
65	Male	80
48	Male	80
55	Female	80
60	Female	80
75	Male	80
56	Male	80
59	Male	80
62	Female	80
24	Female	80
40	Male	80
51	Male	80
56	Female	80
69	Female	80
46	Male	80
50	Male	80
57	Female	80
48	Female	80
52	Female	80
45	Female	80
48	Male	79
48	Male	79
33	Male	79
46	Male	79
50	Female	79
64	Male	79
64	Male	79
21	Female	79
39	Male	79
73	Female	79
74	Male	79
75	Male	79
57	Male	79
21	Male	79
52	Female	79
53	Female	79
54	Female	79
69	Female	79
28	Female	79
56	Female	79
74	Female	79
69	Female	79
46	Male	78
50	Female	78
61	Female	78
58	Male	78
56	Female	78
53	Male	78
56	Male	78
38	Male	78
62	Male	78
74	Male	78
56	Male	78
69	Female	78
41	Male	78
49	Female	78
18	Female	78
36	Male	78
51	Female	78
67	Male	78
56	Male	78
62	Female	78
36	Male	78
27	Male	77
54	Female	77
59	Female	77
71	Male	77
51	Male	77
65	Female	77
30	Male	77
49	Female	77
52	Female	77
65	Female	77
20	Male	77
23	Female	77
30	Male	77
41	Male	77
52	Male	77
41	Female	77
47	Female	77
48	Female	77
63	Female	77
59	Male	77
61	Female	77
70	Female	77
74	Female	77
28	Male	76
62	Female	76
31	Male	76
61	Male	76
71	Male	76
75	Female	76
27	Male	76
54	Male	76
57	Male	76
28	Male	76
44	Female	76
50	Female	76
46	Female	76
55	Female	76
59	Female	76
47	Male	76
54	Male	76
59	Male	76
68	Male	76
30	Male	76
19	Male	76
26	Male	76
52	Female	76
52	Male	76
62	Male	76
72	Female	76
75	Male	76
38	Female	76
49	Female	76
53	Female	76
45	Female	75
53	Male	75
67	Male	75
51	Female	75
52	Female	75
58	Female	75
25	Male	75
47	Female	75
50	Male	75
39	Male	75
45	Female	75
27	Male	75
62	Female	75
27	Male	75
51	Male	75
54	Female	75
58	Male	75
44	Male	74
49	Male	74
32	Female	74
43	Male	74
66	Female	74
33	Female	74
37	Male	74
51	Male	74
64	Male	74
73	Male	74
38	Male	74
43	Male	74
59	Male	74
64	Female	74
64	Female	74
75	Male	74
29	Female	74
30	Male	74
37	Female	74
70	Male	74
49	Female	74
38	Male	74
65	Male	74
37	Female	74
41	Male	74
43	Male	74
48	Female	73
50	Male	73
64	Male	73
42	Male	73
35	Male	73
59	Female	73
73	Male	73
45	Male	73
50	Female	73
52	Female	73
60	Male	73
42	Male	73
34	Female	73
59	Male	73
70	Female	73
28	Male	73
25	Male	73
43	Female	73
49	Male	73
54	Male	73
54	Female	73
64	Female	73
43	Male	72
50	Male	72
58	Female	72
47	Female	72
48	Female	72
53	Female	72
59	Male	72
41	Male	72
55	Male	72
26	Female	72
31	Male	72
34	Male	72
37	Male	72
58	Male	72
63	Male	72
37	Female	72
38	Male	72
60	Female	72
62	Female	72
63	Male	72
66	Male	72
37	Female	71
66	Male	71
28	Female	71
49	Male	71
43	Male	71
58	Female	71
40	Male	71
50	Female	71
39	Male	71
49	Male	71
71	Male	71
72	Male	71
42	Male	71
48	Male	71
51	Male	71
53	Female	71
74	Male	71
22	Male	71
27	Male	71
50	Female	71
68	Female	71
29	Female	71
55	Female	71
45	Female	71
46	Male	71
65	Female	71
29	Male	70
51	Female	70
62	Female	70
21	Male	70
29	Male	70
46	Female	70
43	Male	70
48	Male	70
35	Male	70
38	Male	70
57	Male	70
50	Male	70
58	Male	70
52	Male	70
70	Male	70
74	Female	70
36	Male	70
51	Male	70
30	Male	70
31	Male	70
40	Male	70
43	Male	70
53	Female	70
55	Male	70
37	Male	69
52	Male	69
48	Male	69
62	Female	69
50	Male	69
55	Female	69
56	Female	69
63	Male	69
51	Male	69
63	Female	69
71	Female	69
74	Male	69
61	Female	69
72	Female	69
74	Male	69
45	Male	69
29	Male	69
34	Male	69
60	Male	69
33	Female	69
62	Female	69
34	Male	69
40	Female	69
49	Male	69
56	Female	69
59	Female	69
59	Male	69
25	Female	68
57	Female	68
56	Male	68
72	Female	68
46	Male	68
57	Male	68
58	Female	68
68	Female	68
38	Male	68
53	Female	68
70	Male	68
30	Male	68
32	Male	68
20	Female	68
48	Male	68
68	Male	68
69	Female	68
46	Male	68
55	Female	68
43	Male	68
44	Male	68
30	Male	68
30	Male	68
36	Male	68
69	Female	68
48	Female	68
50	Female	68
74	Female	68
54	Female	67
39	Female	67
46	Female	67
48	Male	67
32	Male	67
32	Male	67
37	Female	67
46	Female	67
49	Male	67
53	Male	67
65	Female	67
68	Female	67
38	Female	67
50	Male	67
60	Male	67
61	Female	67
65	Female	67
67	Male	67
68	Male	67
69	Female	67
73	Male	67
45	Female	67
66	Male	67
26	Male	67
42	Male	67
37	Female	67
55	Male	67
62	Male	67
36	Male	67
52	Female	67
59	Male	67
65	Female	67
69	Female	67
29	Male	67
57	Male	67
61	Male	67
65	Female	67
24	Male	66
26	Male	66
51	Male	66
59	Male	66
23	Male	66
43	Female	66
45	Male	66
61	Female	66
63	Male	66
39	Male	66
46	Male	66
23	Female	66
48	Male	66
49	Male	66
49	Female	66
38	Male	66
53	Female	66
20	Female	66
43	Male	66
32	Male	66
35	Male	66
42	Male	66
45	Male	66
47	Male	66
54	Male	66
58	Female	66
69	Female	66
41	Male	66
39	Female	66
52	Male	66
66	Female	66
38	Female	65
47	Female	65
51	Male	65
53	Female	65
68	Female	65
47	Female	65
30	Male	65
37	Female	65
64	Male	65
51	Male	65
74	Female	65
31	Male	65
68	Male	65
69	Male	65
73	Male	65
40	Male	65
51	Male	65
65	Male	65
26	Male	65
26	Female	65
34	Female	65
40	Male	65
50	Male	65
61	Male	65
65	Male	65
30	Male	65
48	Male	65
54	Male	65
57	Male	65
59	Male	65
65	Female	65
61	Male	65
62	Male	65
44	Male	65
46	Female	65
54	Male	65
56	Female	65
33	Male	64
35	Male	64
50	Female	64
59	Female	64
69	Male	64
18	Male	64
59	Female	64
55	Female	64
63	Female	64
39	Male	64
40	Male	64
51	Male	64
30	Female	64
57	Male	64
62	Female	64
56	Male	64
74	Female	64
40	Male	64
71	Female	64
44	Male	64
47	Female	64
30	Male	64
53	Female	64
57	Female	64
58	Male	64
42	Female	63
48	Male	63
37	Male	63
43	Male	63
49	Female	63
58	Male	63
66	Female	63
31	Male	63
43	Male	63
45	Male	63
57	Male	63
61	Male	63
66	Male	63
22	Male	63
35	Male	63
48	Male	63
51	Female	63
52	Male	63
63	Male	63
25	Male	63
58	Male	63
60	Female	63
62	Female	63
65	Female	63
75	Male	63
37	Male	63
61	Female	63
50	Male	63
51	Male	63
58	Female	63
34	Male	63
66	Female	63
61	Male	62
65	Female	62
74	Female	62
46	Male	62
58	Female	62
20	Male	62
39	Female	62
47	Male	62
52	Male	62
67	Female	62
68	Male	62
32	Male	62
40	Female	62
42	Male	62
47	Female	62
51	Male	62
56	Female	62
64	Male	62
56	Male	62
26	Male	62
40	Female	62
60	Male	62
65	Male	62
41	Male	62
42	Male	62
61	Female	62
27	Male	62
38	Male	62
61	Male	62
69	Male	62
57	Male	62
27	Male	61
19	Male	61
43	Male	61
52	Female	61
62	Male	61
62	Female	61
69	Female	61
51	Male	61
55	Male	61
63	Female	61
36	Male	61
43	Male	61
57	Male	61
71	Female	61
74	Female	61
21	Female	61
61	Female	61
64	Male	61
67	Male	61
56	Male	61
64	Male	61
73	Male	61
51	Male	61
69	Female	61
42	Male	61
57	Female	61
58	Male	61
58	Male	61
68	Female	61
22	Male	61
24	Male	61
46	Male	61
48	Male	61
50	Male	61
53	Female	61
59	Female	61
24	Male	61
39	Male	61
64	Female	61
68	Female	61
41	Male	60
46	Male	60
51	Female	60
58	Male	60
24	Male	60
59	Female	60
61	Female	60
63	Female	60
68	Male	60
49	Female	60
50	Male	60
50	Male	60
53	Female	60
53	Male	60
62	Female	60
70	Female	60
28	Male	60
53	Male	60
60	Female	60
33	Male	60
38	Male	60
34	Male	60
42	Female	60
50	Male	60
52	Male	60
27	Male	60
39	Male	60
48	Female	60
54	Male	60
65	Female	60
66	Female	60
35	Male	60
66	Male	60
27	Female	60
31	Male	60
47	Female	60
49	Female	60
56	Male	60
65	Female	60
29	Male	60
44	Female	60
48	Male	60
51	Male	60
58	Female	60
65	Female	60
31	Female	59
36	Male	59
42	Male	59
56	Male	59
29	Male	59
33	Male	59
42	Male	59
47	Female	59
29	Male	59
42	Male	59
43	Male	59
50	Female	59
60	Female	59
66	Male	59
69	Male	59
23	Male	59
49	Male	59
55	Male	59
57	Female	59
68	Male	59
41	Male	59
41	Male	59
52	Female	59
57	Female	59
58	Male	59
71	Female	59
31	Female	59
34	Female	59
30	Female	59
30	Male	59
40	Male	59
46	Female	59
47	Female	59
48	Male	59
53	Male	59
65	Female	59
67	Male	59
20	Female	59
57	Male	59
59	Female	59
63	Male	59
41	Female	58
45	Male	58
51	Male	58
33	Female	58
34	Male	58
42	Male	58
59	Female	58
43	Male	58
52	Female	58
62	Female	58
74	Male	58
44	Female	58
45	Male	58
46	Male	58
46	Male	58
50	Male	58
50	Female	58
57	Male	58
58	Female	58
60	Male	58
68	Male	58
68	Male	58
39	Female	58
50	Male	58
58	Female	58
61	Male	58
63	Female	58
69	Male	58
24	Male	58
33	Male	58
46	Male	58
61	Male	58
73	Female	58
27	Male	58
40	Female	58
43	Male	58
46	Female	58
46	Male	58
47	Male	58
59	Female	58
59	Female	58
63	Female	58
40	Male	58
50	Female	58
52	Male	58
61	Female	58
38	Male	58
74	Female	58
23	Male	57
28	Male	57
31	Male	57
37	Male	57
50	Male	57
60	Male	57
39	Male	57
49	Female	57
53	Female	57
54	Male	57
57	Male	57
61	Female	57
25	Male	57
53	Female	57
55	Female	57
71	Female	57
42	Female	57
46	Female	57
55	Female	57
58	Male	57
22	Female	57
46	Male	57
52	Female	57
53	Female	57
55	Female	57
69	Female	57
30	Female	57
23	Male	57
47	Female	57
59	Female	57
62	Female	57
26	Male	57
36	Female	57
47	Female	57
54	Male	57
64	Female	57
72	Male	57
40	Female	57
52	Male	57
59	Male	57
64	Female	57
70	Male	57
32	Female	57
51	Female	57
62	Male	57
63	Male	57
72	Male	57
70	Female	56
37	Female	56
58	Female	56
68	Female	56
43	Male	56
46	Male	56
54	Female	56
55	Female	56
56	Female	56
64	Male	56
32	Female	56
48	Female	56
59	Female	56
59	Male	56
36	Male	56
44	Male	56
49	Male	56
58	Male	56
68	Female	56
54	Female	56
20	Male	56
27	Male	56
42	Male	56
63	Male	56
74	Female	56
75	Male	56
31	Male	56
42	Male	56
44	Female	56
50	Female	56
58	Female	56
59	Female	56
63	Male	56
71	Female	56
23	Female	56
28	Male	56
30	Male	56
53	Male	56
56	Female	56
61	Male	56
75	Female	56
28	Male	56
44	Female	56
45	Male	56
46	Male	56
47	Female	56
47	Female	56
59	Female	56
62	Female	56
62	Male	56
35	Male	55
55	Female	55
56	Male	55
73	Female	55
24	Female	55
37	Male	55
48	Female	55
56	Male	55
66	Female	55
70	Male	55
27	Female	55
42	Male	55
42	Male	55
45	Male	55
45	Male	55
51	Female	55
62	Male	55
67	Male	55
30	Male	55
37	Male	55
67	Female	55
42	Female	55
53	Female	55
54	Female	55
54	Male	55
58	Male	55
62	Male	55
65	Male	55
41	Male	55
56	Female	55
63	Male	55
44	Male	55
46	Male	55
53	Male	55
56	Female	55
72	Female	55
33	Male	55
57	Female	55
58	Female	55
63	Male	55
63	Female	55
72	Female	55
33	Male	55
45	Male	55
47	Male	55
61	Female	55
69	Female	55
34	Female	54
53	Female	54
55	Male	54
58	Female	54
68	Male	54
28	Male	54
42	Male	54
58	Female	54
62	Female	54
73	Male	54
39	Male	54
39	Male	54
44	Male	54
47	Female	54
53	Female	54
69	Female	54
74	Female	54
33	Male	54
52	Male	54
71	Female	54
43	Female	54
44	Female	54
60	Female	54
71	Female	54
71	Female	54
21	Male	54
46	Male	54
51	Male	54
69	Female	54
69	Male	54
70	Male	54
51	Male	54
52	Male	54
58	Female	54
71	Female	54
33	Male	54
37	Male	54
52	Male	54
59	Female	54
60	Female	54
32	Female	54
45	Male	54
48	Male	54
57	Male	54
65	Male	54
36	Male	54
39	Male	54
53	Male	54
56	Male	54
56	Male	54
59	Female	54
62	Female	54
72	Male	54
35	Male	53
40	Male	53
50	Female	53
55	Male	53
64	Male	53
24	Male	53
30	Male	53
37	Female	53
42	Female	53
46	Male	53
52	Female	53
33	Male	53
44	Female	53
55	Female	53
58	Female	53
65	Male	53
40	Male	53
41	Male	53
44	Male	53
50	Male	53
53	Male	53
55	Male	53
68	Male	53
69	Female	53
75	Male	53
50	Female	53
50	Male	53
52	Female	53
54	Female	53
70	Male	53
26	Male	53
41	Female	53
64	Male	53
65	Male	53
73	Male	53
32	Male	53
38	Male	53
52	Male	53
53	Male	53
66	Female	53
24	Male	53
62	Male	53
19	Male	53
28	Male	53
29	Male	53
31	Female	53
37	Male	53
37	Male	53
38	Male	53
42	Male	53
48	Male	53
58	Male	53
61	Male	53
19	Male	53
22	Male	53
24	Female	53
39	Male	53
43	Male	53
52	Female	53
58	Female	53
59	Female	53
36	Male	52
56	Female	52
65	Female	52
66	Male	52
68	Female	52
36	Male	52
48	Male	52
52	Female	52
56	Male	52
57	Male	52
59	Female	52
70	Female	52
35	Male	52
41	Male	52
45	Female	52
48	Male	52
50	Male	52
52	Male	52
59	Male	52
22	Male	52
35	Female	52
36	Female	52
51	Male	52
52	Male	52
53	Male	52
55	Female	52
67	Male	52
22	Male	52
39	Male	52
41	Male	52
45	Female	52
46	Female	52
46	Female	52
68	Male	52
41	Female	52
64	Male	52
68	Female	52
68	Female	52
68	Male	52
44	Male	52
50	Female	52
50	Male	52
60	Female	52
63	Male	52
67	Female	52
68	Female	52
70	Male	52
35	Male	52
36	Male	52
46	Male	52
54	Female	52
56	Female	52
66	Female	52
74	Female	52
19	Male	52
44	Female	52
52	Female	52
56	Male	52
65	Female	52
66	Male	52
67	Female	52
67	Male	52
72	Female	52
35	Male	52
43	Male	52
47	Male	52
52	Female	52
66	Male	52
67	Female	52
34	Male	51
38	Male	51
41	Male	51
24	Male	51
42	Male	51
29	Male	51
48	Female	51
54	Female	51
59	Female	51
59	Male	51
70	Female	51
36	Female	51
36	Female	51
43	Male	51
44	Male	51
46	Male	51
48	Male	51
48	Male	51
57	Female	51
57	Female	51
59	Female	51
60	Male	51
28	Male	51
31	Female	51
46	Female	51
61	Female	51
65	Male	51
70	Male	51
38	Female	51
43	Male	51
45	Male	51
50	Male	51
64	Male	51
70	Female	51
50	Male	51
53	Male	51
54	Male	51
58	Male	51
62	Female	51
66	Female	51
30	Male	51
33	Male	51
37	Male	51
49	Male	51
54	Male	51
55	Female	51
57	Male	51
[truncated: 15,837 more rows]

## Sheet: LDH
Age	Sex	LDH
42	Male	1188
67	Female	1121
70	Male	1115
70	Female	1076
43	Male	1053
28	Male	1044
67	Male	1035
70	Male	1018
29	Male	992
75	Female	987
51	Male	954
46	Female	877
70	Male	875
32	Female	849
46	Female	809
60	Female	789
74	Male	772
71	Female	768
73	Male	755
52	Female	748
67	Male	723
69	Male	714
47	Female	713
23	Female	711
73	Female	689
46	Male	686
61	Female	675
58	Male	671
72	Male	637
53	Male	631
28	Female	630
69	Male	621
42	Male	614
63	Female	601
61	Male	593
53	Male	583
62	Male	577
67	Female	568
46	Female	567
67	Male	564
64	Female	556
55	Female	556
66	Female	537
55	Female	536
26	Female	530
66	Male	529
22	Male	528
61	Male	527
57	Male	524
72	Male	521
47	Female	519
58	Male	518
61	Male	517
73	Male	516
61	Female	512
55	Female	510
71	Male	501
70	Female	498
60	Male	497
69	Male	496
62	Male	495
65	Female	494
23	Male	493
53	Female	490
54	Female	490
53	Male	489
62	Male	487
40	Male	486
64	Female	483
58	Female	483
71	Male	482
45	Male	480
73	Female	478
41	Male	476
44	Female	472
73	Female	472
63	Male	472
43	Male	470
29	Male	461
46	Male	460
52	Female	460
57	Female	459
37	Male	459
70	Male	457
60	Male	456
58	Female	455
59	Female	454
53	Male	453
50	Male	452
70	Female	451
58	Male	451
65	Male	450
47	Male	449
49	Male	445
59	Male	443
27	Male	436
70	Male	436
64	Male	434
47	Female	434
64	Male	433
27	Male	431
74	Male	431
68	Female	429
62	Male	428
69	Male	426
71	Male	425
47	Female	425
55	Female	423
55	Female	423
69	Male	419
26	Male	419
52	Female	418
72	Female	418
70	Male	417
54	Male	417
58	Male	416
23	Male	416
74	Female	415
72	Male	414
45	Male	411
74	Male	408
71	Male	408
56	Male	406
60	Male	406
55	Female	405
61	Female	404
64	Female	404
30	Female	404
65	Female	403
64	Male	402
45	Male	402
56	Female	402
59	Male	400
71	Female	399
68	Male	399
61	Male	399
60	Female	398
58	Male	398
67	Female	396
67	Male	396
24	Female	395
54	Female	395
59	Female	394
56	Female	394
20	Male	393
42	Male	390
64	Male	389
67	Male	389
46	Male	388
42	Male	388
66	Male	388
54	Female	388
71	Female	387
53	Male	387
67	Male	386
59	Female	384
23	Female	384
68	Female	383
34	Male	382
45	Male	380
75	Female	379
70	Female	379
25	Male	378
66	Female	377
28	Male	377
68	Female	376
31	Male	376
50	Male	376
38	Male	375
70	Female	374
46	Male	371
73	Female	371
69	Male	371
71	Female	370
51	Female	370
71	Female	369
50	Male	369
59	Male	368
55	Female	368
48	Female	368
65	Male	367
67	Female	366
54	Female	365
73	Male	365
23	Female	364
71	Male	363
63	Female	363
53	Female	363
58	Male	363
50	Male	362
67	Female	362
43	Female	362
73	Female	360
59	Female	359
41	Male	359
18	Female	358
54	Male	357
69	Female	354
70	Male	353
59	Male	353
68	Male	353
56	Female	353
46	Female	353
20	Male	352
72	Male	351
52	Female	351
69	Male	351
63	Female	350
71	Female	350
62	Female	350
42	Male	350
37	Male	349
67	Female	348
59	Female	348
55	Female	347
38	Male	346
71	Female	346
53	Female	346
64	Female	346
26	Male	346
23	Female	346
70	Female	345
69	Male	345
68	Male	345
52	Female	345
64	Male	345
51	Female	344
53	Female	344
62	Male	343
64	Male	342
65	Male	342
69	Female	341
28	Male	341
68	Male	340
62	Male	340
51	Female	339
58	Female	339
57	Male	339
62	Male	339
37	Male	339
74	Female	339
60	Female	338
58	Female	338
46	Female	338
75	Female	338
71	Male	337
26	Male	337
60	Female	337
74	Female	337
66	Female	337
60	Male	336
59	Female	336
60	Female	335
66	Female	335
53	Male	335
51	Male	335
67	Female	334
64	Male	334
70	Female	334
63	Female	334
68	Female	333
58	Male	333
67	Male	332
52	Female	332
53	Female	331
52	Female	331
34	Male	331
69	Male	331
53	Male	330
54	Female	330
35	Male	330
68	Female	330
52	Female	330
34	Female	329
31	Female	329
52	Female	329
73	Male	329
54	Female	329
59	Female	328
75	Male	328
58	Male	328
71	Female	327
21	Male	327
34	Male	326
49	Female	326
47	Female	326
66	Female	326
20	Male	326
57	Male	325
47	Female	325
28	Male	325
44	Male	324
73	Female	324
63	Female	324
36	Female	324
56	Female	324
53	Male	324
35	Male	324
49	Female	323
45	Female	323
62	Male	323
49	Female	323
69	Female	323
52	Female	323
55	Female	323
63	Male	323
75	Female	322
68	Female	322
58	Male	322
31	Male	322
60	Male	322
67	Female	322
49	Female	321
28	Female	321
67	Female	321
67	Male	320
51	Female	320
67	Female	320
57	Male	320
62	Male	319
60	Male	319
73	Male	319
65	Male	319
59	Female	319
60	Female	319
70	Male	318
64	Male	318
51	Female	318
22	Female	318
69	Male	318
33	Male	318
20	Male	318
70	Female	317
50	Male	317
62	Male	317
60	Female	317
39	Female	317
70	Male	316
67	Female	316
61	Male	316
48	Male	316
46	Male	316
52	Female	315
71	Female	315
63	Female	315
21	Male	315
57	Male	315
39	Female	315
27	Male	314
73	Male	314
65	Female	314
61	Female	314
45	Female	314
56	Male	314
69	Female	313
59	Female	313
43	Female	312
64	Male	312
54	Female	312
36	Male	312
37	Female	312
68	Female	312
53	Female	311
54	Male	311
28	Female	310
49	Female	310
65	Male	310
64	Male	310
59	Female	310
63	Female	309
72	Female	309
70	Male	309
51	Male	309
69	Male	309
64	Male	309
41	Male	309
63	Female	309
59	Female	309
60	Male	308
24	Female	308
50	Female	308
53	Female	307
53	Male	307
53	Female	306
24	Male	306
38	Male	306
64	Male	306
40	Female	306
34	Female	306
54	Female	305
30	Male	305
74	Female	305
61	Female	305
44	Male	305
61	Male	304
26	Male	304
36	Male	304
60	Male	304
55	Male	304
69	Female	304
58	Male	304
68	Female	303
60	Female	303
29	Female	303
23	Male	303
74	Female	303
69	Male	303
63	Female	303
47	Female	302
66	Female	302
64	Female	302
63	Female	301
53	Female	301
43	Male	301
35	Female	301
66	Male	301
44	Male	301
64	Male	301
59	Female	301
61	Male	300
57	Male	300
74	Female	300
43	Female	300
55	Male	300
69	Female	300
74	Female	300
60	Male	299
74	Female	299
67	Female	298
63	Female	298
60	Female	298
65	Female	297
70	Female	297
65	Female	297
46	Male	297
46	Male	297
48	Male	296
75	Female	296
69	Male	296
63	Female	296
70	Male	295
71	Female	295
67	Female	295
62	Female	295
60	Female	295
52	Female	295
50	Female	295
60	Female	294
68	Female	294
66	Female	294
55	Male	294
52	Male	293
71	Male	293
19	Male	293
74	Female	293
66	Female	293
61	Female	293
53	Male	293
22	Female	293
48	Female	292
70	Male	292
23	Female	292
51	Male	292
73	Female	292
26	Male	292
44	Male	292
66	Male	292
71	Male	292
57	Female	291
54	Female	291
61	Male	291
69	Female	291
60	Male	291
52	Female	291
55	Male	290
59	Female	290
65	Female	290
33	Female	290
21	Male	290
61	Female	289
31	Male	289
62	Male	289
36	Male	289
24	Female	289
55	Male	289
47	Male	289
52	Female	289
74	Female	289
57	Male	289
67	Male	288
30	Male	288
53	Male	288
62	Male	288
65	Male	287
60	Male	287
41	Female	287
71	Male	287
49	Female	287
36	Male	287
68	Male	286
75	Female	286
53	Female	286
41	Female	286
61	Female	286
61	Male	286
64	Female	285
58	Female	285
64	Male	285
59	Female	285
73	Male	285
67	Male	284
49	Female	284
71	Female	284
25	Female	284
41	Male	284
58	Female	284
31	Male	283
44	Male	283
29	Male	283
54	Male	283
61	Female	283
48	Female	283
75	Female	283
64	Male	283
61	Female	283
69	Female	282
64	Male	282
43	Male	282
73	Female	282
70	Female	282
55	Male	282
42	Male	282
42	Female	281
26	Female	281
65	Male	281
49	Male	281
32	Female	281
32	Female	281
54	Male	280
58	Male	280
34	Male	280
75	Male	280
74	Female	280
64	Male	280
63	Male	280
64	Female	280
68	Female	279
62	Male	279
74	Female	279
74	Female	279
58	Female	279
71	Male	279
62	Male	279
70	Female	279
26	Male	279
67	Female	278
64	Male	278
43	Female	278
55	Female	278
58	Female	278
53	Male	278
72	Female	278
56	Female	278
74	Female	278
50	Female	278
59	Male	277
61	Female	277
53	Female	277
51	Female	277
61	Male	277
41	Female	277
71	Female	277
69	Male	277
55	Female	277
43	Female	277
36	Female	277
72	Female	277
63	Female	277
51	Female	277
74	Female	277
73	Female	276
68	Female	276
67	Male	276
62	Female	276
49	Male	276
20	Male	276
66	Male	276
72	Male	276
53	Female	275
58	Female	275
57	Male	275
49	Female	275
63	Female	275
60	Female	275
60	Female	275
47	Male	275
69	Female	274
52	Male	274
67	Female	274
65	Female	274
34	Male	274
67	Male	274
23	Male	274
66	Female	274
54	Female	274
56	Male	274
45	Female	274
55	Male	273
41	Male	273
22	Female	273
61	Female	273
58	Male	273
57	Female	273
24	Female	273
58	Male	273
60	Male	273
56	Male	273
70	Female	273
72	Female	273
60	Male	273
73	Female	272
42	Female	272
41	Male	272
60	Male	272
57	Male	272
50	Female	272
60	Male	272
33	Male	272
20	Female	272
57	Male	272
54	Male	272
42	Male	272
68	Male	271
57	Male	271
31	Male	271
63	Male	271
49	Female	271
70	Female	271
52	Male	271
70	Female	271
50	Male	271
50	Male	271
71	Female	270
68	Male	270
54	Female	270
47	Female	270
20	Female	270
42	Female	270
49	Male	270
57	Female	270
46	Female	270
69	Male	270
68	Male	270
62	Female	269
53	Female	269
47	Female	269
71	Female	269
58	Female	269
44	Male	269
63	Female	269
72	Female	269
61	Female	269
73	Female	269
72	Female	268
66	Male	268
64	Female	268
58	Female	268
55	Female	268
53	Male	268
61	Male	268
57	Female	268
48	Female	268
46	Female	268
45	Female	268
73	Female	268
72	Female	268
61	Female	268
32	Male	268
63	Female	268
74	Female	268
58	Male	268
57	Male	268
60	Male	268
60	Female	268
61	Male	268
63	Male	267
64	Male	267
63	Female	267
61	Female	267
64	Male	267
67	Female	267
66	Male	266
29	Male	266
43	Female	266
66	Female	266
48	Female	266
48	Male	266
74	Male	266
45	Male	266
67	Female	266
59	Female	266
54	Female	266
72	Male	265
30	Male	265
55	Female	265
30	Male	265
50	Male	265
61	Female	265
46	Female	265
69	Female	265
69	Male	265
55	Male	265
70	Male	265
64	Female	265
62	Female	265
52	Female	265
47	Female	265
40	Male	265
66	Female	265
54	Female	265
69	Female	265
67	Male	264
60	Female	264
73	Female	264
68	Male	264
51	Male	264
72	Male	264
63	Female	264
74	Female	264
71	Male	264
46	Female	264
60	Female	264
50	Female	264
23	Male	264
22	Male	264
71	Female	263
52	Female	263
59	Female	263
50	Male	263
66	Female	263
59	Female	263
70	Female	263
63	Male	263
60	Male	263
46	Female	262
45	Male	262
66	Male	262
65	Female	262
53	Female	262
69	Female	262
65	Female	262
53	Male	262
69	Female	262
54	Female	261
68	Male	261
65	Male	261
46	Female	261
27	Female	261
33	Male	261
28	Female	261
51	Female	261
74	Female	261
63	Male	261
61	Male	261
37	Male	261
70	Female	261
65	Female	261
53	Female	261
51	Female	261
64	Female	261
34	Female	261
32	Male	261
61	Female	260
30	Female	260
27	Female	260
66	Male	260
75	Female	260
72	Female	260
64	Male	260
73	Female	260
64	Female	260
73	Female	260
67	Female	260
56	Female	260
44	Male	260
62	Female	260
45	Female	260
43	Male	260
24	Male	260
69	Female	260
65	Male	260
55	Female	260
45	Male	259
38	Male	259
59	Male	259
59	Female	259
57	Male	259
54	Female	259
49	Male	259
38	Male	259
65	Female	259
62	Male	259
55	Female	259
71	Male	259
71	Female	259
60	Female	259
73	Male	259
63	Male	259
53	Female	259
45	Male	259
38	Male	259
58	Female	259
74	Male	258
50	Male	258
63	Female	258
53	Female	258
64	Female	258
20	Female	258
75	Female	258
62	Male	258
54	Male	258
71	Female	258
51	Female	258
72	Male	258
67	Female	258
64	Male	258
56	Male	258
55	Male	258
51	Male	258
48	Female	258
64	Male	258
60	Female	258
56	Female	257
34	Male	257
62	Male	257
45	Female	257
40	Male	257
75	Female	257
65	Female	257
59	Female	257
58	Female	257
74	Female	257
68	Male	257
67	Female	257
54	Male	257
34	Female	257
70	Male	257
53	Female	256
25	Male	256
74	Female	256
73	Female	256
69	Female	256
53	Male	256
52	Male	256
71	Male	256
67	Female	256
66	Female	256
64	Male	256
50	Female	256
27	Female	256
38	Female	256
73	Male	256
58	Male	256
46	Female	256
21	Male	256
33	Male	256
67	Female	255
69	Female	255
64	Male	255
58	Female	255
49	Male	255
32	Female	255
49	Male	255
57	Female	255
36	Female	255
29	Male	255
70	Female	255
62	Female	255
54	Female	255
57	Male	255
59	Female	255
74	Female	255
43	Female	255
65	Male	254
70	Female	254
41	Male	254
50	Female	254
60	Female	254
58	Female	254
20	Female	254
19	Male	254
62	Female	254
56	Male	254
27	Female	254
63	Male	254
50	Female	254
48	Male	254
46	Female	254
69	Female	254
58	Female	254
47	Female	254
50	Male	253
63	Male	253
68	Male	253
66	Male	253
63	Female	253
57	Male	253
48	Female	253
44	Male	253
61	Male	253
22	Male	253
51	Female	253
63	Male	253
68	Male	253
70	Female	252
57	Male	252
65	Female	252
51	Male	252
48	Female	252
62	Female	252
61	Female	252
58	Female	252
46	Male	252
66	Female	252
62	Female	252
61	Female	252
73	Female	252
66	Female	252
64	Male	252
61	Male	252
51	Female	252
51	Male	252
50	Female	252
67	Male	252
67	Female	252
51	Female	252
64	Male	252
65	Male	251
71	Male	251
49	Female	251
48	Male	251
22	Female	251
44	Male	251
74	Male	251
67	Female	251
62	Female	251
51	Male	251
48	Female	251
28	Male	251
62	Female	251
57	Female	251
63	Female	251
56	Male	251
39	Female	251
59	Female	251
49	Male	251
36	Male	251
29	Female	251
24	Female	251
69	Female	250
64	Male	250
50	Male	250
38	Male	250
65	Female	250
63	Male	250
62	Female	250
52	Female	250
58	Female	250
51	Female	250
51	Female	250
68	Male	250
60	Male	250
44	Female	250
29	Female	250
36	Male	250
64	Female	250
71	Male	250
62	Male	250
42	Male	250
41	Male	250
74	Female	250
54	Female	250
61	Female	249
58	Male	249
44	Female	249
18	Female	249
69	Female	249
53	Female	249
35	Female	249
67	Male	249
67	Female	249
42	Female	249
74	Male	249
68	Male	249
46	Male	249
49	Female	249
28	Male	249
74	Female	249
71	Female	249
60	Male	249
68	Male	248
62	Female	248
52	Male	248
45	Female	248
60	Female	248
58	Female	248
51	Female	248
45	Female	248
36	Female	248
30	Male	248
63	Male	248
28	Male	248
70	Female	248
53	Female	248
68	Female	248
46	Female	248
42	Male	248
61	Male	248
47	Female	248
29	Female	248
62	Female	247
55	Male	247
62	Female	247
48	Female	247
36	Female	247
56	Female	247
62	Male	247
46	Male	247
64	Female	247
59	Male	247
42	Male	247
35	Male	247
68	Female	247
54	Female	247
71	Male	247
65	Male	247
64	Female	247
61	Female	246
60	Female	246
42	Male	246
31	Male	246
20	Female	246
69	Male	246
65	Female	246
56	Female	246
55	Female	246
60	Female	246
49	Male	246
70	Male	246
66	Female	246
56	Female	246
52	Female	246
64	Male	246
55	Female	246
54	Male	246
48	Female	246
62	Male	246
42	Male	246
37	Female	246
65	Male	246
62	Male	246
58	Female	246
24	Female	246
59	Female	246
33	Female	246
69	Female	245
36	Female	245
55	Female	245
55	Female	245
74	Male	245
68	Male	245
48	Female	245
55	Female	245
19	Female	245
44	Female	245
68	Female	245
65	Female	245
27	Female	245
20	Male	245
62	Female	245
56	Male	245
65	Female	245
61	Female	245
58	Female	245
70	Female	244
64	Female	244
59	Male	244
59	Female	244
57	Male	244
53	Female	244
73	Female	244
73	Male	244
59	Female	244
71	Male	244
70	Male	244
50	Male	244
50	Female	244
42	Male	244
74	Female	244
50	Female	244
69	Female	244
60	Female	244
61	Male	244
58	Female	244
47	Male	244
26	Male	244
75	Male	244
56	Male	244
52	Female	244
29	Female	244
68	Female	244
61	Female	244
59	Female	244
70	Female	244
68	Male	243
36	Male	243
58	Female	243
58	Male	243
75	Female	243
58	Male	243
39	Male	243
59	Female	243
50	Female	243
29	Male	243
74	Female	243
61	Female	243
29	Male	243
70	Female	243
66	Male	243
60	Male	243
59	Male	243
73	Female	243
61	Male	243
67	Male	243
59	Female	243
39	Female	243
26	Male	243
70	Female	242
61	Female	242
54	Female	242
42	Female	242
55	Female	242
47	Female	242
70	Female	242
67	Male	242
62	Male	242
62	Male	242
52	Female	242
63	Female	242
59	Male	242
68	Female	242
65	Female	242
56	Male	242
65	Female	242
50	Female	242
69	Female	242
69	Female	242
62	Male	242
56	Female	242
51	Female	242
69	Female	242
63	Male	242
62	Female	242
56	Female	242
23	Female	242
53	Female	242
73	Female	242
66	Male	242
51	Male	242
31	Male	242
67	Male	241
64	Male	241
64	Female	241
56	Male	241
51	Female	241
45	Female	241
67	Female	241
61	Male	241
59	Male	241
52	Male	241
71	Female	241
56	Female	241
53	Female	241
66	Male	241
61	Male	241
65	Female	241
58	Male	241
54	Female	241
35	Female	241
72	Female	241
65	Female	241
57	Male	241
42	Male	241
41	Male	241
60	Female	241
56	Male	241
65	Male	241
57	Female	241
45	Male	241
67	Female	241
67	Male	241
62	Female	241
61	Female	241
47	Male	241
20	Male	241
21	Female	240
56	Female	240
52	Male	240
50	Female	240
47	Female	240
41	Female	240
56	Female	240
54	Female	240
20	Male	240
70	Female	240
59	Female	240
55	Male	240
69	Female	240
61	Male	240
60	Female	240
75	Female	240
67	Female	240
74	Female	240
49	Male	240
31	Male	240
73	Male	240
68	Male	240
68	Male	240
60	Male	240
59	Female	240
47	Male	240
69	Male	240
49	Female	240
46	Female	240
58	Female	239
50	Female	239
69	Female	239
54	Female	239
53	Male	239
44	Male	239
71	Female	239
51	Female	239
68	Male	239
67	Female	239
58	Female	239
36	Male	239
60	Male	239
57	Female	239
55	Male	239
74	Female	239
69	Female	239
62	Female	239
57	Female	239
56	Female	239
54	Male	239
52	Female	239
30	Female	239
72	Male	239
49	Female	239
45	Male	239
22	Male	239
74	Female	239
47	Female	239
47	Female	239
43	Male	239
58	Female	238
50	Female	238
47	Female	238
39	Female	238
22	Female	238
63	Female	238
71	Female	238
71	Female	238
66	Male	238
54	Female	238
36	Male	238
20	Female	238
69	Female	238
61	Male	238
57	Male	238
56	Male	238
48	Male	238
22	Male	238
70	Female	238
54	Female	238
36	Female	238
72	Female	238
66	Male	238
63	Male	238
52	Female	238
67	Female	238
66	Female	238
63	Female	238
56	Male	238
54	Female	238
47	Male	238
69	Male	238
62	Male	238
57	Male	238
54	Female	238
51	Female	238
72	Male	238
58	Male	238
38	Male	238
73	Male	237
69	Female	237
67	Female	237
54	Female	237
60	Female	237
54	Male	237
63	Female	237
50	Female	237
65	Male	237
59	Female	237
68	Female	237
64	Female	237
49	Male	237
68	Female	237
51	Female	237
31	Male	237
75	Male	237
42	Male	237
21	Male	237
57	Male	236
46	Male	236
53	Female	236
41	Male	236
36	Female	236
69	Female	236
67	Female	236
66	Female	236
75	Female	236
74	Female	236
73	Female	236
75	Male	236
61	Male	236
60	Male	236
53	Female	236
53	Female	236
47	Male	236
74	Female	236
61	Male	236
43	Female	236
58	Male	236
44	Female	236
72	Male	236
71	Female	236
69	Male	236
64	Male	236
64	Female	236
61	Male	236
54	Female	236
65	Male	236
64	Male	236
44	Male	236
68	Female	235
68	Female	235
53	Female	235
50	Female	235
47	Female	235
70	Female	235
67	Male	235
59	Female	235
56	Male	235
55	Female	235
44	Male	235
66	Female	235
62	Female	235
59	Female	235
59	Female	235
47	Male	235
38	Male	235
24	Male	235
67	Female	235
57	Female	235
55	Female	235
54	Male	235
54	Female	235
43	Male	235
72	Female	235
70	Female	235
69	Male	235
65	Male	235
59	Female	235
69	Female	235
51	Male	235
43	Male	235
43	Female	235
66	Female	235
53	Female	235
69	Male	235
60	Male	235
75	Male	235
74	Male	235
69	Female	235
64	Male	235
53	Female	235
25	Male	235
63	Male	234
58	Female	234
54	Female	234
52	Male	234
48	Male	234
45	Male	234
36	Male	234
68	Female	234
60	Female	234
59	Female	234
51	Female	234
50	Female	234
44	Female	234
44	Female	234
64	Male	234
58	Female	234
58	Female	234
57	Male	234
42	Female	234
72	Female	234
69	Female	234
60	Male	234
52	Female	234
69	Female	234
60	Female	234
65	Female	234
60	Male	234
72	Male	234
44	Male	234
66	Female	234
69	Male	234
43	Male	234
75	Female	233
64	Female	233
63	Female	233
62	Female	233
51	Female	233
31	Female	233
44	Female	233
72	Female	233
72	Female	233
71	Female	233
68	Female	233
65	Female	233
57	Female	233
53	Male	233
32	Male	233
60	Female	233
54	Male	233
75	Female	233
68	Female	233
66	Male	233
60	Female	233
58	Female	233
43	Female	233
71	Female	233
62	Female	233
59	Female	233
51	Female	233
61	Female	233
56	Female	233
51	Male	233
48	Female	233
26	Male	233
73	Female	233
67	Female	233
56	Male	233
56	Male	233
36	Male	233
34	Male	233
23	Female	233
62	Female	233
59	Male	233
54	Female	233
29	Female	233
50	Female	233
68	Female	232
66	Female	232
63	Female	232
49	Male	232
49	Male	232
74	Male	232
66	Male	232
63	Male	232
61	Female	232
71	Female	232
68	Female	232
66	Female	232
65	Female	232
43	Female	232
41	Female	232
37	Male	232
74	Male	232
62	Female	232
59	Female	232
59	Female	232
58	Female	232
57	Male	232
64	Female	232
43	Female	232
43	Male	232
67	Female	232
65	Male	232
59	Female	232
44	Female	232
24	Male	232
18	Male	232
75	Female	232
61	Female	232
61	Male	232
60	Female	232
50	Male	232
45	Female	232
41	Female	232
70	Female	232
69	Female	232
66	Male	232
41	Male	232
72	Female	232
66	Male	232
62	Female	232
56	Male	232
50	Female	231
74	Male	231
48	Female	231
72	Female	231
62	Female	231
61	Female	231
44	Female	231
72	Male	231
64	Male	231
57	Female	231
52	Male	231
49	Female	231
48	Male	231
60	Female	231
38	Male	231
37	Female	231
70	Male	231
26	Female	231
20	Male	231
73	Female	231
59	Female	231
57	Male	231
56	Female	231
53	Male	231
52	Female	231
71	Female	231
69	Female	231
64	Female	231
64	Male	231
58	Female	231
57	Male	231
53	Female	231
74	Female	231
70	Male	231
57	Female	231
53	Male	231
53	Male	231
51	Female	231
50	Male	231
66	Male	230
65	Male	230
63	Male	230
52	Male	230
44	Male	230
42	Male	230
75	Male	230
73	Female	230
60	Female	230
74	Female	230
73	Male	230
49	Female	230
48	Male	230
74	Female	230
70	Male	230
69	Male	230
53	Female	230
45	Female	230
26	Male	230
68	Female	230
64	Male	230
47	Male	230
42	Male	230
72	Female	230
60	Male	230
58	Female	230
26	Female	230
73	Male	230
67	Male	230
67	Female	230
64	Male	230
62	Female	230
58	Female	230
47	Female	230
61	Female	230
59	Female	230
58	Female	230
48	Male	230
34	Female	230
34	Male	230
55	Male	230
42	Male	230
54	Female	230
58	Male	229
54	Female	229
50	Female	229
67	Female	229
54	Female	229
54	Female	229
56	Female	229
54	Male	229
51	Female	229
37	Female	229
19	Female	229
72	Female	229
65	Female	229
60	Male	229
48	Female	229
64	Male	229
61	Male	229
45	Female	229
31	Female	229
74	Male	229
71	Female	229
54	Male	229
38	Male	229
69	Female	229
66	Female	229
59	Female	229
47	Female	229
69	Male	229
66	Female	229
64	Female	229
59	Male	229
60	Male	229
42	Male	229
32	Female	229
61	Male	228
55	Male	228
53	Male	228
30	Male	228
74	Male	228
70	Female	228
67	Female	228
66	Female	228
45	Male	228
41	Female	228
27	Male	228
74	Female	228
69	Male	228
68	Female	228
53	Female	228
50	Female	228
48	Male	228
40	Male	228
74	Male	228
72	Female	228
59	Female	228
56	Male	228
46	Male	228
64	Female	228
58	Female	228
55	Female	228
55	Male	228
50	Female	228
47	Male	228
41	Female	228
67	Male	228
53	Female	228
56	Male	228
73	Female	228
71	Male	228
63	Male	228
56	Female	228
72	Female	228
72	Female	228
60	Female	228
58	Female	228
46	Male	228
74	Female	227
66	Male	227
59	Female	227
56	Female	227
61	Female	227
57	Female	227
52	Male	227
75	Male	227
68	Female	227
63	Female	227
56	Female	227
40	Female	227
32	Female	227
28	Female	227
43	Male	227
39	Female	227
35	Male	227
18	Male	227
64	Male	227
63	Female	227
61	Female	227
56	Female	227
55	Female	227
74	Female	227
41	Female	227
75	Female	227
71	Female	227
71	Female	227
59	Female	227
74	Female	227
74	Female	227
65	Female	227
52	Male	227
50	Male	227
34	Male	227
70	Male	227
66	Female	227
58	Female	227
56	Female	227
47	Female	227
69	Female	227
68	Female	227
55	Male	227
37	Male	227
26	Male	227
57	Male	226
48	Male	226
46	Female	226
63	Male	226
61	Male	226
57	Female	226
59	Male	226
37	Female	226
52	Male	226
48	Male	226
42	Female	226
64	Male	226
52	Male	226
52	Female	226
38	Male	226
20	Female	226
73	Male	226
59	Female	226
54	Female	226
34	Male	226
34	Male	226
23	Female	226
74	Female	226
54	Female	226
68	Female	226
61	Female	226
21	Female	226
74	Female	226
73	Female	226
72	Male	226
70	Female	226
35	Male	226
70	Female	226
69	Female	226
50	Male	226
67	Female	225
57	Male	225
62	Male	225
55	Female	225
53	Female	225
51	Female	225
50	Female	225
42	Female	225
40	Male	225
39	Female	225
19	Male	225
65	Female	225
53	Female	225
36	Female	225
74	Female	225
70	Female	225
67	Male	225
66	Female	225
66	Female	225
59	Female	225
56	Female	225
53	Male	225
52	Male	225
51	Male	225
44	Female	225
31	Female	225
27	Male	225
72	Male	225
66	Female	225
59	Female	225
51	Male	225
46	Female	225
74	Female	225
73	Male	225
70	Female	225
67	Female	225
47	Male	225
43	Female	225
29	Male	225
55	Female	225
60	Female	225
57	Female	225
28	Female	225
65	Female	225
61	Female	225
60	Male	225
57	Female	225
75	Male	224
65	Male	224
62	Female	224
61	Female	224
61	Female	224
55	Male	224
49	Male	224
40	Male	224
27	Female	224
75	Female	224
73	Female	224
72	Female	224
61	Female	224
54	Male	224
52	Male	224
47	Female	224
65	Female	224
60	Female	224
58	Female	224
52	Female	224
42	Male	224
68	Male	224
62	Female	224
56	Female	224
23	Female	224
54	Male	224
54	Female	224
46	Male	224
36	Female	224
36	Male	224
69	Female	224
64	Male	224
62	Female	224
54	Male	224
52	Male	224
38	Female	224
59	Female	224
53	Female	224
50	Female	224
50	Female	224
33	Male	224
63	Female	224
72	Male	224
61	Male	224
52	Male	224
50	Female	224
40	Female	224
33	Male	224
68	Female	223
63	Female	223
55	Male	223
46	Male	223
37	Female	223
30	Male	223
75	Female	223
63	Female	223
59	Female	223
54	Female	223
72	Male	223
66	Female	223
58	Female	223
57	Female	223
52	Female	223
49	Male	223
40	Female	223
28	Female	223
63	Female	223
53	Female	223
45	Female	223
65	Female	223
65	Male	223
63	Female	223
61	Female	223
40	Male	223
31	Male	223
74	Male	223
73	Male	223
67	Female	223
65	Female	223
45	Male	223
21	Male	223
74	Female	223
69	Male	223
66	Male	223
61	Female	223
60	Female	223
51	Male	223
45	Female	223
75	Female	223
66	Male	223
62	Female	223
57	Female	223
51	Male	223
50	Female	223
74	Male	223
68	Female	223
52	Female	223
65	Male	223
59	Female	223
50	Female	223
67	Female	222
67	Male	222
63	Female	222
60	Female	222
59	Male	222
52	Male	222
46	Female	222
68	Male	222
63	Female	222
61	Female	222
61	Female	222
58	Male	222
56	Female	222
47	Male	222
47	Female	222
46	Male	222
41	Female	222
29	Female	222
75	Female	222
74	Female	222
73	Male	222
71	Female	222
69	Female	222
62	Female	222
60	Female	222
55	Female	222
46	Male	222
71	Male	222
62	Male	222
57	Male	222
57	Female	222
56	Male	222
46	Female	222
45	Female	222
69	Female	222
60	Female	222
54	Female	222
39	Male	222
63	Male	222
62	Female	222
57	Female	222
56	Male	222
56	Female	222
54	Female	222
53	Female	222
74	Male	222
55	Female	222
75	Female	222
73	Male	222
71	Female	222
69	Female	222
63	Female	222
61	Female	222
52	Female	222
19	Male	222
73	Female	222
72	Female	222
65	Male	222
44	Male	222
40	Female	222
23	Female	222
73	Female	221
69	Female	221
63	Male	221
58	Female	221
57	Female	221
51	Female	221
42	Male	221
74	Male	221
72	Male	221
70	Male	221
59	Female	221
73	Female	221
69	Male	221
51	Female	221
20	Male	221
69	Female	221
66	Female	221
61	Female	221
58	Female	221
55	Female	221
52	Female	221
50	Female	221
49	Male	221
73	Male	221
65	Female	221
56	Female	221
54	Female	221
28	Male	221
26	Female	221
61	Male	221
40	Male	221
73	Female	221
68	Female	221
[truncated: 14,152 more rows]

## Sheet: TBil
Age	Sex	Bilirubin(Total)
69	Male	24.8
59	Male	23.6
61	Male	18.1
58	Male	17.4
67	Male	15.8
65	Male	12.6
65	Male	11.6
72	Male	10.8
47	Male	10.8
66	Male	10.6
59	Female	9.8
68	Male	8.4
36	Male	8.1
37	Male	7.9
64	Male	7.8
42	Male	7.7
30	Male	7.5
68	Male	7
74	Male	6.9
59	Male	6.9
46	Male	6.4
74	Male	5.8
70	Male	5.7
60	Male	5.7
59	Female	5.2
38	Female	5.2
64	Male	4.9
47	Female	4.9
36	Female	4.8
36	Male	4.8
32	Female	4.6
56	Male	4.3
36	Female	4.3
26	Female	4.3
70	Male	4.2
68	Female	4.2
42	Male	4.2
70	Male	4
46	Male	4
58	Male	3.9
26	Male	3.9
24	Female	3.8
59	Female	3.7
47	Female	3.7
38	Male	3.7
71	Female	3.6
71	Male	3.6
63	Male	3.6
29	Female	3.6
22	Male	3.6
19	Male	3.6
74	Male	3.5
71	Female	3.5
36	Female	3.5
28	Male	3.5
18	Male	3.5
75	Female	3.4
65	Male	3.4
65	Female	3.4
29	Female	3.4
18	Male	3.4
59	Female	3.3
68	Male	3.2
48	Male	3.2
44	Male	3.2
21	Female	3.2
72	Male	3.1
67	Male	3.1
63	Female	3.1
42	Male	3.1
40	Male	3.1
36	Male	3.1
21	Male	3.1
19	Male	3.1
66	Female	3
21	Male	3
19	Male	3
68	Male	2.9
45	Male	2.9
27	Male	2.9
25	Male	2.9
21	Male	2.9
20	Male	2.9
71	Male	2.8
29	Male	2.8
26	Male	2.8
24	Male	2.8
21	Male	2.8
69	Male	2.7
64	Male	2.7
60	Male	2.7
53	Female	2.7
45	Male	2.7
25	Female	2.7
21	Male	2.7
69	Male	2.6
61	Female	2.6
30	Female	2.6
19	Male	2.6
71	Female	2.5
70	Male	2.5
68	Male	2.5
67	Female	2.5
64	Female	2.5
61	Male	2.5
52	Female	2.5
51	Male	2.5
38	Male	2.5
37	Male	2.5
23	Female	2.5
73	Male	2.4
65	Male	2.4
58	Male	2.4
54	Female	2.4
54	Male	2.4
48	Male	2.4
41	Male	2.4
39	Male	2.4
29	Male	2.4
29	Male	2.4
26	Female	2.4
21	Female	2.4
71	Female	2.3
69	Male	2.3
68	Male	2.3
64	Female	2.3
63	Male	2.3
61	Female	2.3
61	Male	2.3
60	Female	2.3
58	Male	2.3
58	Male	2.3
53	Male	2.3
52	Male	2.3
50	Male	2.3
49	Male	2.3
46	Female	2.3
45	Male	2.3
44	Male	2.3
43	Female	2.3
38	Female	2.3
31	Male	2.3
29	Male	2.3
25	Male	2.3
75	Male	2.2
72	Female	2.2
71	Male	2.2
71	Female	2.2
69	Male	2.2
68	Female	2.2
64	Male	2.2
63	Male	2.2
54	Male	2.2
50	Male	2.2
41	Male	2.2
39	Female	2.2
24	Male	2.2
22	Female	2.2
21	Male	2.2
21	Female	2.2
20	Male	2.2
19	Male	2.2
19	Female	2.2
19	Female	2.2
19	Male	2.2
19	Female	2.2
18	Female	2.2
69	Male	2.1
61	Male	2.1
58	Female	2.1
54	Female	2.1
53	Female	2.1
51	Male	2.1
50	Male	2.1
50	Male	2.1
46	Male	2.1
45	Male	2.1
42	Male	2.1
40	Male	2.1
38	Male	2.1
38	Female	2.1
38	Male	2.1
33	Female	2.1
29	Male	2.1
26	Male	2.1
26	Male	2.1
22	Male	2.1
73	Male	2
70	Male	2
70	Female	2
69	Male	2
67	Male	2
60	Female	2
59	Male	2
56	Male	2
54	Male	2
52	Male	2
52	Female	2
45	Female	2
44	Female	2
44	Male	2
39	Female	2
38	Male	2
36	Male	2
34	Male	2
34	Female	2
32	Female	2
32	Male	2
22	Male	2
21	Female	2
20	Male	2
18	Male	2
74	Female	1.9
74	Male	1.9
72	Male	1.9
70	Female	1.9
69	Female	1.9
68	Male	1.9
64	Male	1.9
62	Male	1.9
60	Male	1.9
60	Female	1.9
59	Male	1.9
56	Male	1.9
56	Male	1.9
55	Male	1.9
55	Female	1.9
50	Male	1.9
47	Female	1.9
46	Female	1.9
45	Female	1.9
44	Female	1.9
44	Male	1.9
32	Male	1.9
32	Female	1.9
31	Female	1.9
28	Female	1.9
26	Female	1.9
25	Male	1.9
24	Female	1.9
24	Male	1.9
23	Male	1.9
23	Male	1.9
22	Male	1.9
20	Female	1.9
19	Female	1.9
75	Female	1.8
74	Female	1.8
73	Female	1.8
73	Female	1.8
72	Male	1.8
69	Female	1.8
68	Male	1.8
68	Female	1.8
65	Male	1.8
65	Male	1.8
64	Female	1.8
62	Male	1.8
60	Male	1.8
59	Female	1.8
57	Male	1.8
56	Female	1.8
54	Female	1.8
52	Male	1.8
51	Male	1.8
50	Male	1.8
47	Male	1.8
47	Female	1.8
46	Female	1.8
46	Male	1.8
46	Male	1.8
45	Female	1.8
45	Male	1.8
41	Female	1.8
41	Male	1.8
41	Female	1.8
39	Male	1.8
36	Male	1.8
34	Female	1.8
33	Male	1.8
33	Male	1.8
32	Female	1.8
31	Male	1.8
30	Male	1.8
28	Male	1.8
28	Male	1.8
28	Male	1.8
26	Male	1.8
25	Male	1.8
24	Male	1.8
24	Male	1.8
23	Female	1.8
22	Female	1.8
22	Female	1.8
22	Female	1.8
22	Female	1.8
21	Male	1.8
20	Female	1.8
19	Male	1.8
18	Male	1.8
18	Male	1.8
75	Female	1.7
75	Female	1.7
73	Male	1.7
71	Female	1.7
70	Male	1.7
69	Male	1.7
69	Female	1.7
68	Female	1.7
68	Female	1.7
67	Male	1.7
66	Male	1.7
65	Male	1.7
65	Male	1.7
64	Male	1.7
63	Female	1.7
61	Female	1.7
61	Male	1.7
60	Male	1.7
59	Male	1.7
59	Male	1.7
59	Male	1.7
57	Female	1.7
57	Male	1.7
54	Male	1.7
53	Female	1.7
51	Male	1.7
50	Female	1.7
49	Female	1.7
49	Female	1.7
49	Male	1.7
48	Female	1.7
44	Male	1.7
44	Male	1.7
42	Female	1.7
42	Female	1.7
40	Male	1.7
33	Male	1.7
31	Male	1.7
30	Male	1.7
28	Female	1.7
28	Male	1.7
28	Female	1.7
28	Female	1.7
27	Male	1.7
26	Male	1.7
22	Male	1.7
21	Male	1.7
20	Female	1.7
20	Male	1.7
19	Male	1.7
75	Male	1.6
75	Male	1.6
74	Female	1.6
74	Male	1.6
73	Female	1.6
73	Male	1.6
73	Male	1.6
72	Male	1.6
72	Female	1.6
72	Female	1.6
71	Female	1.6
70	Male	1.6
69	Female	1.6
68	Female	1.6
68	Male	1.6
68	Male	1.6
67	Male	1.6
67	Female	1.6
66	Male	1.6
66	Male	1.6
63	Female	1.6
62	Female	1.6
62	Male	1.6
60	Male	1.6
60	Female	1.6
60	Female	1.6
59	Female	1.6
57	Male	1.6
56	Male	1.6
55	Female	1.6
54	Female	1.6
54	Male	1.6
53	Male	1.6
52	Male	1.6
49	Female	1.6
49	Male	1.6
47	Female	1.6
46	Male	1.6
46	Female	1.6
44	Male	1.6
42	Male	1.6
41	Male	1.6
41	Female	1.6
40	Male	1.6
39	Male	1.6
39	Female	1.6
38	Female	1.6
37	Male	1.6
35	Female	1.6
35	Male	1.6
35	Male	1.6
35	Male	1.6
33	Female	1.6
33	Female	1.6
31	Male	1.6
30	Male	1.6
29	Female	1.6
29	Male	1.6
28	Female	1.6
28	Male	1.6
27	Male	1.6
26	Female	1.6
26	Female	1.6
25	Male	1.6
24	Male	1.6
23	Male	1.6
23	Male	1.6
23	Female	1.6
21	Male	1.6
21	Female	1.6
21	Female	1.6
19	Male	1.6
75	Female	1.5
75	Female	1.5
75	Male	1.5
74	Female	1.5
74	Male	1.5
72	Female	1.5
72	Female	1.5
71	Male	1.5
71	Male	1.5
71	Male	1.5
70	Male	1.5
70	Male	1.5
70	Female	1.5
70	Male	1.5
70	Male	1.5
69	Male	1.5
69	Male	1.5
68	Male	1.5
68	Male	1.5
68	Female	1.5
68	Male	1.5
68	Female	1.5
67	Female	1.5
67	Male	1.5
66	Female	1.5
66	Male	1.5
64	Male	1.5
64	Female	1.5
64	Female	1.5
64	Male	1.5
64	Male	1.5
64	Female	1.5
63	Male	1.5
63	Female	1.5
63	Male	1.5
60	Male	1.5
60	Male	1.5
60	Male	1.5
59	Female	1.5
59	Male	1.5
59	Male	1.5
58	Male	1.5
58	Male	1.5
58	Male	1.5
58	Female	1.5
58	Male	1.5
58	Male	1.5
58	Female	1.5
58	Male	1.5
56	Female	1.5
56	Male	1.5
56	Male	1.5
55	Male	1.5
53	Female	1.5
53	Female	1.5
53	Female	1.5
52	Male	1.5
52	Male	1.5
51	Male	1.5
51	Male	1.5
51	Female	1.5
51	Male	1.5
50	Male	1.5
50	Male	1.5
50	Male	1.5
49	Male	1.5
49	Male	1.5
48	Male	1.5
48	Female	1.5
45	Male	1.5
44	Female	1.5
43	Male	1.5
42	Male	1.5
41	Female	1.5
39	Male	1.5
37	Female	1.5
37	Male	1.5
37	Female	1.5
35	Male	1.5
35	Male	1.5
35	Male	1.5
35	Male	1.5
34	Female	1.5
34	Male	1.5
33	Male	1.5
31	Male	1.5
31	Male	1.5
30	Male	1.5
30	Male	1.5
30	Male	1.5
28	Male	1.5
28	Male	1.5
28	Female	1.5
28	Male	1.5
27	Male	1.5
26	Male	1.5
26	Male	1.5
25	Female	1.5
25	Female	1.5
25	Male	1.5
25	Female	1.5
24	Male	1.5
24	Male	1.5
22	Male	1.5
21	Male	1.5
20	Female	1.5
75	Female	1.4
75	Male	1.4
75	Female	1.4
75	Male	1.4
74	Female	1.4
74	Female	1.4
74	Female	1.4
73	Female	1.4
73	Male	1.4
72	Male	1.4
72	Female	1.4
71	Female	1.4
71	Female	1.4
70	Male	1.4
69	Male	1.4
69	Male	1.4
69	Female	1.4
68	Male	1.4
68	Male	1.4
67	Male	1.4
67	Female	1.4
67	Male	1.4
66	Male	1.4
66	Male	1.4
66	Female	1.4
66	Male	1.4
65	Female	1.4
64	Female	1.4
64	Female	1.4
64	Female	1.4
63	Male	1.4
63	Female	1.4
63	Male	1.4
62	Male	1.4
62	Female	1.4
61	Male	1.4
61	Male	1.4
61	Male	1.4
60	Male	1.4
60	Male	1.4
59	Female	1.4
59	Male	1.4
59	Female	1.4
59	Female	1.4
59	Female	1.4
58	Female	1.4
56	Female	1.4
56	Male	1.4
55	Female	1.4
55	Male	1.4
55	Male	1.4
54	Female	1.4
54	Male	1.4
53	Male	1.4
53	Male	1.4
52	Female	1.4
50	Male	1.4
49	Female	1.4
48	Female	1.4
47	Male	1.4
47	Male	1.4
46	Female	1.4
46	Female	1.4
46	Female	1.4
46	Male	1.4
46	Male	1.4
46	Female	1.4
45	Male	1.4
44	Female	1.4
43	Female	1.4
43	Male	1.4
42	Female	1.4
42	Male	1.4
42	Male	1.4
41	Male	1.4
40	Male	1.4
40	Male	1.4
39	Female	1.4
38	Male	1.4
35	Female	1.4
34	Female	1.4
33	Male	1.4
32	Male	1.4
32	Male	1.4
29	Male	1.4
29	Male	1.4
27	Male	1.4
27	Male	1.4
27	Female	1.4
27	Male	1.4
27	Male	1.4
25	Female	1.4
25	Male	1.4
24	Female	1.4
24	Male	1.4
24	Male	1.4
23	Male	1.4
23	Male	1.4
22	Male	1.4
22	Male	1.4
20	Male	1.4
19	Male	1.4
75	Male	1.3
75	Female	1.3
74	Female	1.3
74	Male	1.3
73	Male	1.3
73	Female	1.3
73	Male	1.3
72	Female	1.3
72	Male	1.3
71	Female	1.3
71	Female	1.3
71	Male	1.3
71	Male	1.3
71	Female	1.3
70	Male	1.3
70	Female	1.3
69	Male	1.3
68	Female	1.3
68	Male	1.3
67	Female	1.3
67	Male	1.3
67	Male	1.3
67	Male	1.3
66	Male	1.3
66	Female	1.3
66	Female	1.3
66	Male	1.3
65	Male	1.3
65	Male	1.3
64	Male	1.3
64	Female	1.3
64	Female	1.3
63	Female	1.3
63	Female	1.3
63	Male	1.3
63	Male	1.3
63	Female	1.3
61	Male	1.3
61	Male	1.3
61	Female	1.3
60	Female	1.3
60	Female	1.3
59	Male	1.3
59	Male	1.3
59	Female	1.3
59	Male	1.3
58	Male	1.3
58	Female	1.3
58	Male	1.3
58	Male	1.3
57	Female	1.3
57	Female	1.3
57	Male	1.3
57	Female	1.3
57	Male	1.3
56	Male	1.3
56	Male	1.3
56	Male	1.3
56	Male	1.3
55	Male	1.3
55	Female	1.3
55	Male	1.3
55	Male	1.3
54	Female	1.3
53	Male	1.3
52	Male	1.3
51	Male	1.3
50	Male	1.3
50	Female	1.3
50	Female	1.3
50	Female	1.3
50	Male	1.3
48	Female	1.3
48	Male	1.3
47	Male	1.3
47	Male	1.3
46	Female	1.3
46	Male	1.3
45	Female	1.3
45	Male	1.3
44	Female	1.3
43	Female	1.3
43	Female	1.3
41	Male	1.3
40	Male	1.3
39	Female	1.3
38	Male	1.3
37	Female	1.3
37	Female	1.3
36	Male	1.3
36	Female	1.3
36	Male	1.3
35	Male	1.3
34	Female	1.3
33	Male	1.3
33	Male	1.3
33	Female	1.3
32	Male	1.3
32	Male	1.3
31	Male	1.3
31	Male	1.3
31	Female	1.3
31	Female	1.3
30	Female	1.3
30	Female	1.3
30	Male	1.3
30	Male	1.3
29	Female	1.3
28	Female	1.3
28	Male	1.3
28	Male	1.3
28	Female	1.3
28	Male	1.3
27	Female	1.3
27	Female	1.3
26	Female	1.3
25	Female	1.3
25	Male	1.3
24	Male	1.3
24	Male	1.3
24	Male	1.3
23	Male	1.3
23	Female	1.3
23	Male	1.3
23	Female	1.3
22	Female	1.3
22	Male	1.3
21	Male	1.3
21	Female	1.3
19	Female	1.3
19	Female	1.3
19	Male	1.3
19	Male	1.3
18	Female	1.3
18	Female	1.3
75	Male	1.2
74	Female	1.2
74	Female	1.2
74	Male	1.2
74	Male	1.2
74	Male	1.2
72	Male	1.2
72	Male	1.2
72	Male	1.2
71	Female	1.2
71	Male	1.2
71	Female	1.2
71	Male	1.2
71	Female	1.2
70	Female	1.2
70	Female	1.2
70	Female	1.2
69	Female	1.2
69	Female	1.2
69	Male	1.2
69	Female	1.2
69	Male	1.2
68	Female	1.2
68	Female	1.2
67	Female	1.2
67	Female	1.2
67	Female	1.2
67	Male	1.2
67	Female	1.2
67	Male	1.2
67	Female	1.2
66	Male	1.2
66	Male	1.2
65	Female	1.2
65	Female	1.2
65	Female	1.2
65	Male	1.2
65	Male	1.2
65	Male	1.2
65	Male	1.2
65	Female	1.2
65	Male	1.2
64	Female	1.2
64	Male	1.2
64	Male	1.2
64	Male	1.2
64	Female	1.2
64	Female	1.2
64	Male	1.2
63	Male	1.2
62	Male	1.2
62	Female	1.2
61	Male	1.2
60	Male	1.2
60	Male	1.2
60	Male	1.2
60	Male	1.2
60	Male	1.2
59	Female	1.2
59	Male	1.2
59	Female	1.2
59	Female	1.2
59	Female	1.2
58	Male	1.2
58	Male	1.2
58	Female	1.2
58	Male	1.2
58	Male	1.2
58	Male	1.2
57	Male	1.2
57	Female	1.2
57	Male	1.2
56	Male	1.2
56	Female	1.2
56	Male	1.2
55	Male	1.2
55	Female	1.2
55	Male	1.2
54	Female	1.2
53	Female	1.2
53	Male	1.2
53	Male	1.2
52	Female	1.2
52	Female	1.2
52	Male	1.2
51	Female	1.2
51	Male	1.2
51	Female	1.2
51	Male	1.2
50	Female	1.2
50	Male	1.2
50	Male	1.2
50	Male	1.2
50	Male	1.2
50	Male	1.2
50	Female	1.2
49	Male	1.2
48	Female	1.2
48	Female	1.2
48	Male	1.2
48	Male	1.2
48	Male	1.2
48	Female	1.2
48	Female	1.2
47	Female	1.2
47	Female	1.2
47	Male	1.2
47	Female	1.2
47	Male	1.2
46	Female	1.2
46	Female	1.2
46	Male	1.2
45	Male	1.2
45	Male	1.2
45	Male	1.2
45	Male	1.2
44	Male	1.2
44	Male	1.2
43	Male	1.2
43	Male	1.2
43	Male	1.2
43	Male	1.2
43	Female	1.2
42	Male	1.2
42	Male	1.2
42	Male	1.2
41	Female	1.2
40	Male	1.2
40	Male	1.2
40	Male	1.2
40	Male	1.2
39	Female	1.2
39	Female	1.2
39	Male	1.2
39	Male	1.2
38	Female	1.2
38	Male	1.2
38	Male	1.2
37	Female	1.2
37	Male	1.2
36	Male	1.2
36	Male	1.2
36	Female	1.2
36	Female	1.2
36	Male	1.2
35	Female	1.2
35	Male	1.2
34	Male	1.2
34	Male	1.2
34	Male	1.2
34	Female	1.2
33	Female	1.2
33	Female	1.2
33	Male	1.2
32	Male	1.2
32	Male	1.2
32	Female	1.2
32	Male	1.2
32	Female	1.2
31	Female	1.2
31	Male	1.2
31	Male	1.2
31	Male	1.2
31	Male	1.2
31	Male	1.2
30	Female	1.2
30	Male	1.2
29	Male	1.2
29	Male	1.2
29	Female	1.2
29	Male	1.2
29	Male	1.2
29	Male	1.2
29	Female	1.2
29	Male	1.2
28	Male	1.2
28	Female	1.2
28	Female	1.2
28	Male	1.2
28	Male	1.2
28	Female	1.2
28	Male	1.2
28	Male	1.2
28	Male	1.2
28	Female	1.2
27	Female	1.2
27	Male	1.2
27	Female	1.2
27	Male	1.2
26	Female	1.2
26	Male	1.2
26	Female	1.2
26	Male	1.2
26	Male	1.2
26	Female	1.2
25	Female	1.2
25	Male	1.2
25	Male	1.2
24	Male	1.2
23	Female	1.2
23	Male	1.2
23	Female	1.2
23	Female	1.2
22	Female	1.2
22	Female	1.2
21	Male	1.2
21	Female	1.2
21	Female	1.2
21	Female	1.2
20	Male	1.2
20	Male	1.2
20	Male	1.2
19	Female	1.2
19	Male	1.2
19	Male	1.2
19	Male	1.2
19	Male	1.2
18	Male	1.2
75	Male	1.1
75	Female	1.1
75	Male	1.1
75	Male	1.1
74	Female	1.1
74	Female	1.1
74	Male	1.1
74	Male	1.1
74	Female	1.1
74	Male	1.1
73	Female	1.1
73	Male	1.1
72	Female	1.1
72	Male	1.1
72	Female	1.1
72	Male	1.1
72	Male	1.1
72	Male	1.1
72	Male	1.1
71	Male	1.1
71	Male	1.1
70	Male	1.1
70	Male	1.1
70	Female	1.1
70	Female	1.1
69	Female	1.1
69	Female	1.1
69	Male	1.1
69	Male	1.1
69	Female	1.1
69	Female	1.1
69	Male	1.1
68	Male	1.1
68	Male	1.1
68	Male	1.1
68	Male	1.1
68	Male	1.1
68	Male	1.1
68	Male	1.1
66	Male	1.1
66	Male	1.1
66	Male	1.1
66	Female	1.1
65	Male	1.1
65	Female	1.1
65	Female	1.1
65	Male	1.1
65	Male	1.1
65	Female	1.1
64	Male	1.1
64	Male	1.1
64	Female	1.1
64	Female	1.1
64	Male	1.1
64	Male	1.1
64	Male	1.1
64	Female	1.1
63	Male	1.1
63	Male	1.1
63	Male	1.1
63	Female	1.1
63	Male	1.1
62	Female	1.1
62	Female	1.1
62	Male	1.1
62	Male	1.1
62	Female	1.1
62	Female	1.1
61	Female	1.1
61	Female	1.1
61	Male	1.1
61	Male	1.1
60	Female	1.1
60	Male	1.1
60	Male	1.1
60	Male	1.1
60	Male	1.1
59	Male	1.1
59	Male	1.1
59	Male	1.1
59	Female	1.1
59	Female	1.1
58	Male	1.1
58	Male	1.1
58	Male	1.1
58	Male	1.1
58	Male	1.1
58	Female	1.1
58	Male	1.1
57	Female	1.1
57	Male	1.1
57	Female	1.1
57	Male	1.1
57	Male	1.1
56	Male	1.1
56	Female	1.1
55	Male	1.1
55	Male	1.1
55	Male	1.1
55	Female	1.1
55	Female	1.1
55	Male	1.1
54	Female	1.1
54	Female	1.1
54	Female	1.1
54	Male	1.1
54	Male	1.1
54	Male	1.1
53	Female	1.1
53	Male	1.1
53	Male	1.1
53	Male	1.1
53	Male	1.1
53	Male	1.1
53	Male	1.1
53	Male	1.1
52	Male	1.1
52	Male	1.1
52	Male	1.1
52	Female	1.1
52	Female	1.1
52	Male	1.1
51	Male	1.1
51	Female	1.1
51	Male	1.1
51	Female	1.1
51	Female	1.1
50	Female	1.1
50	Female	1.1
50	Male	1.1
49	Female	1.1
48	Female	1.1
48	Male	1.1
48	Female	1.1
48	Male	1.1
48	Female	1.1
48	Female	1.1
47	Male	1.1
47	Female	1.1
47	Male	1.1
46	Male	1.1
46	Female	1.1
46	Male	1.1
46	Female	1.1
46	Male	1.1
45	Female	1.1
45	Female	1.1
45	Male	1.1
45	Male	1.1
44	Male	1.1
44	Female	1.1
44	Male	1.1
44	Female	1.1
44	Male	1.1
43	Female	1.1
43	Female	1.1
43	Female	1.1
43	Male	1.1
43	Male	1.1
43	Male	1.1
43	Female	1.1
43	Male	1.1
43	Male	1.1
43	Male	1.1
43	Female	1.1
42	Male	1.1
42	Male	1.1
41	Female	1.1
40	Female	1.1
40	Male	1.1
40	Female	1.1
40	Female	1.1
40	Female	1.1
39	Male	1.1
38	Male	1.1
38	Male	1.1
38	Male	1.1
37	Female	1.1
37	Male	1.1
37	Male	1.1
37	Male	1.1
37	Male	1.1
37	Female	1.1
36	Female	1.1
36	Female	1.1
36	Female	1.1
35	Female	1.1
35	Female	1.1
35	Male	1.1
35	Male	1.1
35	Male	1.1
34	Female	1.1
34	Male	1.1
34	Male	1.1
33	Female	1.1
32	Male	1.1
32	Male	1.1
32	Male	1.1
31	Female	1.1
31	Female	1.1
31	Female	1.1
31	Female	1.1
31	Female	1.1
31	Male	1.1
31	Male	1.1
29	Female	1.1
29	Female	1.1
29	Female	1.1
28	Male	1.1
28	Male	1.1
27	Male	1.1
27	Male	1.1
26	Female	1.1
26	Male	1.1
26	Female	1.1
26	Female	1.1
26	Female	1.1
26	Male	1.1
26	Male	1.1
26	Female	1.1
26	Male	1.1
26	Female	1.1
25	Female	1.1
25	Female	1.1
25	Female	1.1
25	Male	1.1
25	Male	1.1
24	Male	1.1
24	Male	1.1
24	Female	1.1
24	Male	1.1
24	Male	1.1
24	Male	1.1
24	Female	1.1
23	Male	1.1
23	Male	1.1
23	Female	1.1
23	Female	1.1
23	Female	1.1
23	Male	1.1
23	Male	1.1
22	Male	1.1
22	Female	1.1
22	Male	1.1
22	Female	1.1
22	Male	1.1
22	Female	1.1
22	Female	1.1
21	Female	1.1
21	Female	1.1
20	Male	1.1
20	Female	1.1
19	Male	1.1
19	Female	1.1
19	Male	1.1
19	Female	1.1
19	Female	1.1
75	Male	1
75	Male	1
75	Male	1
75	Female	1
75	Female	1
75	Female	1
75	Female	1
74	Male	1
74	Female	1
74	Male	1
74	Male	1
74	Male	1
74	Female	1
74	Female	1
74	Male	1
73	Male	1
73	Male	1
73	Male	1
73	Male	1
73	Male	1
72	Female	1
72	Female	1
72	Male	1
72	Female	1
72	Male	1
72	Male	1
71	Female	1
71	Male	1
71	Female	1
71	Male	1
71	Male	1
70	Female	1
70	Male	1
70	Male	1
70	Male	1
70	Male	1
70	Female	1
70	Female	1
70	Female	1
70	Female	1
70	Male	1
70	Male	1
69	Male	1
69	Female	1
69	Female	1
69	Male	1
69	Male	1
69	Female	1
69	Female	1
69	Male	1
69	Male	1
69	Female	1
69	Male	1
68	Female	1
68	Female	1
68	Female	1
68	Female	1
68	Female	1
68	Male	1
68	Male	1
68	Male	1
68	Female	1
68	Male	1
68	Male	1
68	Male	1
67	Male	1
67	Male	1
67	Male	1
67	Male	1
67	Female	1
67	Female	1
67	Female	1
67	Female	1
67	Female	1
66	Female	1
66	Female	1
66	Female	1
65	Male	1
65	Female	1
65	Male	1
65	Male	1
65	Male	1
65	Male	1
65	Female	1
65	Female	1
64	Male	1
64	Female	1
64	Female	1
64	Female	1
64	Female	1
64	Female	1
64	Female	1
64	Male	1
64	Female	1
64	Male	1
63	Female	1
63	Male	1
63	Female	1
63	Male	1
63	Female	1
63	Female	1
63	Male	1
63	Male	1
62	Female	1
62	Female	1
62	Female	1
62	Male	1
62	Male	1
62	Male	1
62	Female	1
62	Female	1
61	Female	1
61	Female	1
61	Male	1
61	Female	1
60	Female	1
60	Female	1
60	Male	1
60	Male	1
60	Male	1
60	Male	1
60	Female	1
60	Male	1
60	Male	1
60	Female	1
60	Male	1
59	Female	1
59	Female	1
59	Female	1
59	Female	1
59	Female	1
59	Male	1
59	Female	1
59	Male	1
58	Male	1
58	Male	1
58	Male	1
58	Male	1
58	Male	1
58	Female	1
58	Female	1
58	Female	1
58	Male	1
57	Female	1
57	Female	1
57	Male	1
57	Female	1
57	Female	1
57	Female	1
57	Female	1
57	Male	1
57	Male	1
57	Male	1
56	Male	1
56	Female	1
56	Male	1
56	Female	1
56	Male	1
55	Male	1
55	Male	1
55	Female	1
55	Male	1
55	Male	1
55	Male	1
55	Male	1
55	Female	1
55	Male	1
55	Male	1
55	Female	1
54	Male	1
54	Male	1
54	Male	1
54	Male	1
53	Female	1
53	Female	1
53	Male	1
53	Female	1
53	Male	1
53	Female	1
52	Male	1
52	Female	1
52	Male	1
52	Female	1
52	Male	1
52	Male	1
51	Female	1
51	Male	1
51	Male	1
50	Female	1
50	Male	1
50	Male	1
50	Male	1
50	Male	1
50	Female	1
50	Female	1
50	Male	1
50	Male	1
49	Male	1
49	Female	1
49	Female	1
49	Male	1
48	Female	1
48	Male	1
48	Male	1
48	Female	1
48	Male	1
48	Female	1
48	Female	1
48	Female	1
48	Male	1
48	Female	1
47	Female	1
47	Male	1
47	Male	1
47	Male	1
46	Female	1
46	Female	1
46	Female	1
46	Female	1
46	Female	1
46	Female	1
46	Male	1
46	Female	1
46	Male	1
46	Male	1
46	Male	1
45	Male	1
45	Female	1
45	Male	1
45	Female	1
44	Female	1
44	Male	1
44	Male	1
44	Female	1
43	Male	1
43	Female	1
43	Female	1
43	Female	1
43	Female	1
43	Male	1
42	Female	1
42	Male	1
42	Female	1
42	Female	1
42	Female	1
42	Female	1
41	Female	1
41	Female	1
41	Female	1
41	Male	1
41	Male	1
41	Male	1
41	Female	1
41	Male	1
41	Male	1
40	Male	1
39	Male	1
39	Female	1
39	Male	1
39	Female	1
39	Female	1
39	Male	1
38	Female	1
38	Female	1
38	Male	1
38	Male	1
38	Female	1
38	Male	1
37	Male	1
37	Female	1
37	Female	1
37	Female	1
37	Female	1
37	Male	1
37	Female	1
37	Male	1
36	Male	1
36	Female	1
36	Male	1
36	Female	1
36	Male	1
36	Male	1
36	Female	1
36	Female	1
35	Male	1
35	Female	1
35	Male	1
34	Male	1
33	Female	1
33	Male	1
33	Male	1
33	Male	1
33	Female	1
33	Female	1
32	Female	1
32	Female	1
32	Male	1
32	Male	1
31	Female	1
31	Female	1
31	Female	1
31	Male	1
31	Male	1
31	Female	1
30	Female	1
30	Female	1
30	Female	1
30	Male	1
30	Female	1
30	Male	1
30	Male	1
30	Male	1
30	Male	1
30	Male	1
30	Male	1
30	Female	1
29	Female	1
29	Female	1
29	Male	1
29	Male	1
29	Male	1
29	Female	1
29	Female	1
29	Male	1
29	Male	1
28	Male	1
28	Male	1
28	Female	1
28	Female	1
28	Female	1
28	Male	1
28	Female	1
28	Female	1
28	Male	1
28	Male	1
28	Female	1
28	Female	1
27	Female	1
27	Female	1
27	Female	1
27	Male	1
27	Male	1
26	Female	1
26	Male	1
26	Female	1
26	Male	1
25	Male	1
25	Female	1
25	Female	1
25	Male	1
25	Female	1
25	Male	1
25	Male	1
25	Female	1
24	Male	1
24	Female	1
24	Female	1
24	Male	1
24	Male	1
24	Male	1
23	Male	1
23	Female	1
23	Female	1
23	Male	1
22	Male	1
22	Female	1
22	Female	1
22	Female	1
21	Female	1
21	Female	1
21	Female	1
21	Female	1
21	Male	1
21	Female	1
20	Female	1
20	Female	1
20	Male	1
20	Female	1
20	Male	1
20	Male	1
20	Female	1
20	Female	1
19	Male	1
19	Female	1
19	Male	1
19	Female	1
18	Female	1
18	Female	1
18	Male	1
18	Female	1
75	Female	0.9
75	Female	0.9
75	Male	0.9
75	Male	0.9
75	Female	0.9
75	Female	0.9
75	Male	0.9
75	Female	0.9
75	Female	0.9
74	Female	0.9
74	Male	0.9
74	Female	0.9
74	Female	0.9
74	Female	0.9
74	Female	0.9
74	Female	0.9
74	Female	0.9
74	Male	0.9
74	Male	0.9
73	Female	0.9
73	Female	0.9
73	Female	0.9
73	Female	0.9
73	Female	0.9
73	Male	0.9
73	Female	0.9
73	Male	0.9
73	Male	0.9
73	Male	0.9
72	Male	0.9
72	Male	0.9
72	Female	0.9
72	Male	0.9
72	Female	0.9
72	Male	0.9
72	Male	0.9
72	Female	0.9
72	Male	0.9
72	Female	0.9
72	Male	0.9
72	Female	0.9
71	Male	0.9
71	Female	0.9
71	Female	0.9
71	Male	0.9
71	Female	0.9
71	Male	0.9
71	Male	0.9
71	Male	0.9
71	Male	0.9
71	Male	0.9
71	Male	0.9
71	Male	0.9
71	Male	0.9
71	Male	0.9
70	Female	0.9
70	Male	0.9
70	Male	0.9
70	Male	0.9
70	Male	0.9
70	Female	0.9
70	Male	0.9
70	Male	0.9
70	Male	0.9
70	Female	0.9
70	Female	0.9
70	Female	0.9
70	Male	0.9
70	Female	0.9
69	Female	0.9
69	Male	0.9
69	Female	0.9
69	Female	0.9
69	Female	0.9
69	Male	0.9
69	Male	0.9
69	Female	0.9
69	Male	0.9
69	Male	0.9
69	Female	0.9
69	Female	0.9
69	Female	0.9
69	Male	0.9
68	Male	0.9
68	Female	0.9
68	Male	0.9
68	Male	0.9
68	Male	0.9
68	Male	0.9
68	Male	0.9
68	Male	0.9
68	Male	0.9
68	Male	0.9
68	Female	0.9
68	Female	0.9
68	Female	0.9
68	Female	0.9
67	Female	0.9
67	Male	0.9
67	Female	0.9
67	Female	0.9
67	Female	0.9
67	Male	0.9
67	Male	0.9
67	Male	0.9
67	Female	0.9
67	Male	0.9
66	Male	0.9
66	Male	0.9
66	Male	0.9
66	Female	0.9
66	Male	0.9
66	Female	0.9
66	Female	0.9
66	Male	0.9
66	Male	0.9
66	Male	0.9
66	Female	0.9
66	Male	0.9
65	Male	0.9
65	Male	0.9
65	Male	0.9
65	Female	0.9
65	Male	0.9
65	Male	0.9
65	Female	0.9
65	Male	0.9
65	Female	0.9
64	Male	0.9
64	Female	0.9
64	Male	0.9
64	Female	0.9
64	Female	0.9
64	Male	0.9
64	Female	0.9
64	Male	0.9
64	Female	0.9
64	Male	0.9
64	Female	0.9
64	Female	0.9
64	Male	0.9
64	Female	0.9
63	Male	0.9
63	Male	0.9
63	Female	0.9
63	Male	0.9
63	Male	0.9
63	Male	0.9
63	Male	0.9
62	Male	0.9
62	Female	0.9
62	Male	0.9
62	Male	0.9
62	Male	0.9
62	Female	0.9
62	Male	0.9
62	Male	0.9
62	Male	0.9
62	Female	0.9
61	Female	0.9
61	Female	0.9
61	Female	0.9
61	Male	0.9
61	Male	0.9
61	Male	0.9
61	Female	0.9
60	Female	0.9
60	Female	0.9
60	Female	0.9
60	Male	0.9
60	Male	0.9
60	Male	0.9
60	Male	0.9
60	Male	0.9
60	Female	0.9
60	Male	0.9
60	Female	0.9
60	Female	0.9
60	Female	0.9
60	Male	0.9
60	Male	0.9
60	Female	0.9
59	Male	0.9
59	Female	0.9
59	Female	0.9
59	Female	0.9
59	Male	0.9
59	Female	0.9
59	Male	0.9
59	Male	0.9
59	Male	0.9
59	Male	0.9
59	Female	0.9
59	Female	0.9
59	Male	0.9
59	Female	0.9
59	Female	0.9
59	Female	0.9
59	Male	0.9
59	Female	0.9
59	Female	0.9
58	Female	0.9
58	Female	0.9
58	Female	0.9
58	Male	0.9
58	Female	0.9
58	Male	0.9
57	Female	0.9
57	Male	0.9
57	Male	0.9
57	Male	0.9
57	Male	0.9
57	Male	0.9
57	Female	0.9
57	Female	0.9
57	Male	0.9
57	Male	0.9
57	Male	0.9
57	Female	0.9
57	Male	0.9
57	Male	0.9
57	Female	0.9
57	Female	0.9
57	Female	0.9
56	Male	0.9
56	Male	0.9
56	Male	0.9
56	Male	0.9
56	Male	0.9
56	Female	0.9
56	Male	0.9
56	Female	0.9
55	Male	0.9
55	Male	0.9
55	Male	0.9
55	Male	0.9
55	Male	0.9
55	Female	0.9
55	Female	0.9
55	Male	0.9
55	Male	0.9
55	Male	0.9
54	Female	0.9
54	Female	0.9
54	Female	0.9
54	Male	0.9
54	Male	0.9
54	Female	0.9
54	Female	0.9
53	Male	0.9
53	Male	0.9
53	Male	0.9
53	Male	0.9
53	Male	0.9
53	Female	0.9
53	Male	0.9
53	Male	0.9
53	Female	0.9
53	Female	0.9
53	Female	0.9
53	Male	0.9
53	Male	0.9
52	Female	0.9
52	Female	0.9
52	Female	0.9
52	Male	0.9
52	Male	0.9
52	Male	0.9
52	Male	0.9
52	Male	0.9
52	Male	0.9
52	Male	0.9
52	Male	0.9
52	Female	0.9
52	Male	0.9
52	Female	0.9
51	Male	0.9
51	Female	0.9
51	Female	0.9
51	Male	0.9
51	Male	0.9
51	Female	0.9
51	Male	0.9
51	Male	0.9
51	Female	0.9
51	Female	0.9
51	Female	0.9
51	Male	0.9
51	Female	0.9
50	Male	0.9
50	Female	0.9
50	Female	0.9
50	Male	0.9
50	Female	0.9
50	Female	0.9
50	Female	0.9
50	Female	0.9
50	Female	0.9
50	Male	0.9
50	Female	0.9
50	Male	0.9
50	Male	0.9
50	Female	0.9
50	Male	0.9
50	Male	0.9
49	Female	0.9
49	Female	0.9
49	Male	0.9
49	Female	0.9
49	Male	0.9
49	Female	0.9
49	Female	0.9
49	Male	0.9
49	Male	0.9
49	Male	0.9
49	Male	0.9
49	Male	0.9
49	Female	0.9
48	Female	0.9
48	Male	0.9
48	Female	0.9
48	Female	0.9
48	Male	0.9
48	Female	0.9
48	Female	0.9
48	Female	0.9
48	Male	0.9
48	Male	0.9
48	Male	0.9
48	Female	0.9
48	Female	0.9
48	Female	0.9
48	Male	0.9
47	Male	0.9
47	Female	0.9
47	Male	0.9
47	Female	0.9
47	Male	0.9
47	Female	0.9
47	Male	0.9
47	Male	0.9
47	Female	0.9
47	Female	0.9
47	Female	0.9
47	Male	0.9
46	Male	0.9
46	Male	0.9
46	Male	0.9
46	Male	0.9
46	Male	0.9
46	Female	0.9
46	Female	0.9
46	Male	0.9
46	Male	0.9
46	Male	0.9
46	Male	0.9
46	Male	0.9
45	Male	0.9
45	Male	0.9
45	Male	0.9
45	Male	0.9
45	Female	0.9
45	Female	0.9
45	Male	0.9
45	Male	0.9
45	Female	0.9
44	Female	0.9
44	Male	0.9
[truncated: 8,196 more rows]

## Sheet: Ca
Age	Sex	Ca
51	Male	14.8
63	Male	13.2
50	Male	13
59	Male	13
59	Male	12.8
44	Female	12.7
60	Male	12.4
47	Male	12.2
49	Female	12.1
58	Male	12.1
70	Female	12.1
31	Male	12
46	Male	12
46	Female	12
62	Female	12
69	Male	12
51	Female	11.9
61	Male	11.9
74	Female	11.9
74	Female	11.9
48	Female	11.8
68	Male	11.8
18	Male	11.7
21	Female	11.7
24	Male	11.7
45	Female	11.7
56	Male	11.7
56	Female	11.7
57	Female	11.7
72	Female	11.7
75	Male	11.7
34	Female	11.6
49	Male	11.6
49	Male	11.6
53	Female	11.6
55	Female	11.6
60	Male	11.6
65	Female	11.6
22	Male	11.5
40	Female	11.5
54	Female	11.5
59	Female	11.5
64	Female	11.5
65	Female	11.5
37	Male	11.4
41	Female	11.4
57	Female	11.4
58	Female	11.4
61	Male	11.4
64	Female	11.4
66	Female	11.4
74	Female	11.4
24	Female	11.3
49	Female	11.3
53	Female	11.3
57	Female	11.3
59	Female	11.3
62	Male	11.3
63	Female	11.3
64	Female	11.3
64	Male	11.3
64	Male	11.3
67	Male	11.3
69	Female	11.3
69	Female	11.3
73	Male	11.3
74	Female	11.3
74	Female	11.3
74	Female	11.3
19	Male	11.2
27	Male	11.2
28	Male	11.2
30	Male	11.2
38	Male	11.2
41	Female	11.2
44	Female	11.2
48	Female	11.2
49	Female	11.2
49	Female	11.2
49	Female	11.2
49	Female	11.2
50	Female	11.2
50	Male	11.2
51	Male	11.2
51	Female	11.2
53	Female	11.2
53	Male	11.2
54	Female	11.2
55	Male	11.2
57	Male	11.2
59	Male	11.2
59	Male	11.2
61	Female	11.2
63	Female	11.2
63	Male	11.2
63	Male	11.2
64	Male	11.2
64	Male	11.2
65	Male	11.2
65	Female	11.2
66	Female	11.2
69	Female	11.2
69	Female	11.2
72	Female	11.2
72	Female	11.2
73	Male	11.2
20	Male	11.1
21	Male	11.1
24	Male	11.1
34	Male	11.1
35	Male	11.1
37	Male	11.1
43	Female	11.1
46	Female	11.1
48	Female	11.1
49	Female	11.1
49	Female	11.1
49	Female	11.1
51	Female	11.1
52	Female	11.1
52	Female	11.1
53	Female	11.1
54	Female	11.1
54	Female	11.1
56	Female	11.1
56	Female	11.1
56	Female	11.1
56	Male	11.1
57	Female	11.1
57	Female	11.1
57	Female	11.1
58	Female	11.1
59	Female	11.1
60	Male	11.1
61	Female	11.1
61	Female	11.1
61	Male	11.1
63	Male	11.1
63	Female	11.1
63	Female	11.1
64	Female	11.1
64	Female	11.1
64	Female	11.1
64	Female	11.1
64	Female	11.1
65	Female	11.1
65	Female	11.1
66	Female	11.1
67	Female	11.1
67	Female	11.1
67	Male	11.1
68	Male	11.1
68	Female	11.1
68	Female	11.1
70	Female	11.1
72	Male	11.1
74	Male	11.1
18	Female	11
19	Male	11
25	Male	11
28	Male	11
31	Female	11
31	Female	11
32	Female	11
36	Female	11
37	Male	11
38	Male	11
44	Male	11
44	Female	11
45	Female	11
46	Female	11
47	Female	11
47	Female	11
47	Female	11
48	Female	11
50	Male	11
51	Female	11
51	Male	11
53	Female	11
53	Female	11
54	Male	11
55	Female	11
55	Female	11
56	Female	11
56	Female	11
57	Female	11
57	Female	11
58	Male	11
58	Female	11
59	Male	11
59	Female	11
59	Female	11
60	Female	11
60	Female	11
60	Female	11
61	Male	11
61	Female	11
61	Male	11
61	Female	11
62	Female	11
62	Male	11
63	Female	11
64	Female	11
64	Male	11
64	Male	11
64	Female	11
66	Female	11
67	Female	11
68	Male	11
69	Male	11
69	Female	11
70	Female	11
70	Female	11
71	Female	11
72	Female	11
72	Male	11
73	Female	11
73	Female	11
74	Female	11
74	Female	11
75	Female	11
18	Female	10.9
19	Male	10.9
19	Male	10.9
19	Male	10.9
19	Female	10.9
20	Female	10.9
20	Male	10.9
20	Female	10.9
20	Female	10.9
20	Male	10.9
21	Female	10.9
22	Female	10.9
22	Male	10.9
22	Female	10.9
23	Male	10.9
23	Male	10.9
23	Male	10.9
23	Female	10.9
24	Female	10.9
25	Male	10.9
26	Male	10.9
29	Male	10.9
31	Female	10.9
31	Male	10.9
31	Male	10.9
35	Male	10.9
36	Female	10.9
38	Male	10.9
38	Female	10.9
39	Female	10.9
41	Male	10.9
42	Male	10.9
42	Male	10.9
43	Female	10.9
44	Female	10.9
45	Female	10.9
47	Female	10.9
48	Female	10.9
48	Female	10.9
48	Male	10.9
48	Male	10.9
49	Female	10.9
49	Female	10.9
50	Female	10.9
50	Female	10.9
51	Male	10.9
51	Female	10.9
52	Female	10.9
52	Female	10.9
53	Male	10.9
53	Female	10.9
53	Female	10.9
54	Female	10.9
54	Female	10.9
54	Female	10.9
54	Female	10.9
54	Female	10.9
55	Female	10.9
55	Female	10.9
55	Female	10.9
55	Female	10.9
56	Female	10.9
56	Male	10.9
56	Female	10.9
56	Female	10.9
56	Female	10.9
57	Male	10.9
57	Female	10.9
58	Female	10.9
58	Female	10.9
58	Female	10.9
58	Male	10.9
59	Female	10.9
59	Female	10.9
59	Male	10.9
60	Male	10.9
60	Male	10.9
61	Female	10.9
61	Female	10.9
61	Female	10.9
62	Female	10.9
62	Female	10.9
62	Female	10.9
62	Male	10.9
63	Female	10.9
63	Female	10.9
64	Female	10.9
64	Female	10.9
65	Female	10.9
65	Male	10.9
65	Female	10.9
66	Female	10.9
66	Female	10.9
66	Male	10.9
67	Female	10.9
68	Female	10.9
69	Female	10.9
69	Female	10.9
69	Female	10.9
69	Male	10.9
70	Female	10.9
71	Female	10.9
72	Female	10.9
72	Female	10.9
72	Female	10.9
74	Male	10.9
74	Female	10.9
18	Female	10.8
18	Male	10.8
18	Male	10.8
19	Male	10.8
19	Male	10.8
19	Male	10.8
19	Male	10.8
19	Male	10.8
19	Male	10.8
20	Male	10.8
20	Female	10.8
20	Male	10.8
20	Male	10.8
20	Male	10.8
21	Male	10.8
21	Female	10.8
21	Female	10.8
21	Male	10.8
21	Male	10.8
22	Male	10.8
22	Male	10.8
23	Male	10.8
23	Male	10.8
23	Male	10.8
24	Male	10.8
24	Female	10.8
24	Male	10.8
24	Male	10.8
25	Male	10.8
25	Female	10.8
25	Female	10.8
25	Male	10.8
25	Male	10.8
25	Male	10.8
25	Male	10.8
25	Male	10.8
26	Female	10.8
26	Male	10.8
26	Female	10.8
27	Male	10.8
28	Male	10.8
29	Female	10.8
30	Female	10.8
30	Female	10.8
36	Female	10.8
36	Male	10.8
36	Male	10.8
37	Female	10.8
37	Male	10.8
37	Male	10.8
38	Male	10.8
40	Male	10.8
42	Male	10.8
43	Male	10.8
43	Male	10.8
43	Female	10.8
43	Male	10.8
44	Male	10.8
44	Female	10.8
44	Male	10.8
45	Female	10.8
45	Female	10.8
46	Female	10.8
46	Female	10.8
47	Male	10.8
47	Female	10.8
49	Female	10.8
49	Female	10.8
50	Female	10.8
50	Female	10.8
50	Male	10.8
50	Female	10.8
50	Female	10.8
50	Female	10.8
51	Male	10.8
51	Female	10.8
51	Female	10.8
51	Female	10.8
52	Female	10.8
53	Female	10.8
53	Female	10.8
53	Female	10.8
53	Female	10.8
53	Female	10.8
53	Female	10.8
53	Male	10.8
53	Female	10.8
54	Female	10.8
54	Female	10.8
54	Male	10.8
54	Female	10.8
54	Female	10.8
54	Female	10.8
55	Female	10.8
55	Female	10.8
55	Female	10.8
55	Female	10.8
55	Female	10.8
55	Male	10.8
55	Male	10.8
55	Female	10.8
55	Female	10.8
55	Female	10.8
55	Male	10.8
55	Female	10.8
56	Male	10.8
56	Male	10.8
57	Female	10.8
57	Female	10.8
57	Male	10.8
57	Female	10.8
57	Female	10.8
57	Female	10.8
57	Male	10.8
58	Female	10.8
58	Female	10.8
58	Female	10.8
59	Female	10.8
59	Female	10.8
59	Male	10.8
59	Female	10.8
59	Male	10.8
59	Female	10.8
59	Male	10.8
59	Female	10.8
59	Female	10.8
60	Female	10.8
61	Female	10.8
61	Female	10.8
62	Female	10.8
62	Female	10.8
62	Male	10.8
62	Female	10.8
63	Female	10.8
63	Female	10.8
63	Male	10.8
63	Female	10.8
64	Female	10.8
64	Male	10.8
64	Female	10.8
64	Female	10.8
64	Male	10.8
65	Female	10.8
65	Female	10.8
65	Female	10.8
66	Female	10.8
66	Male	10.8
66	Female	10.8
66	Female	10.8
66	Female	10.8
67	Female	10.8
67	Female	10.8
67	Male	10.8
67	Female	10.8
67	Female	10.8
69	Female	10.8
69	Female	10.8
69	Female	10.8
70	Female	10.8
70	Male	10.8
70	Male	10.8
70	Female	10.8
70	Female	10.8
70	Male	10.8
71	Female	10.8
71	Male	10.8
71	Male	10.8
72	Female	10.8
72	Female	10.8
72	Female	10.8
72	Male	10.8
73	Female	10.8
74	Female	10.8
74	Male	10.8
74	Male	10.8
74	Female	10.8
74	Female	10.8
75	Female	10.8
18	Female	10.7
18	Female	10.7
18	Female	10.7
19	Female	10.7
19	Male	10.7
20	Male	10.7
20	Female	10.7
20	Female	10.7
20	Female	10.7
20	Male	10.7
20	Female	10.7
21	Male	10.7
21	Male	10.7
22	Male	10.7
22	Male	10.7
22	Male	10.7
22	Male	10.7
22	Male	10.7
22	Female	10.7
23	Female	10.7
23	Female	10.7
23	Male	10.7
23	Male	10.7
24	Male	10.7
24	Male	10.7
24	Male	10.7
24	Male	10.7
24	Female	10.7
24	Male	10.7
24	Male	10.7
25	Female	10.7
25	Male	10.7
25	Female	10.7
25	Female	10.7
25	Male	10.7
26	Female	10.7
26	Male	10.7
27	Male	10.7
27	Male	10.7
27	Male	10.7
27	Male	10.7
28	Male	10.7
28	Female	10.7
28	Female	10.7
28	Male	10.7
28	Male	10.7
28	Female	10.7
29	Male	10.7
29	Male	10.7
29	Male	10.7
30	Female	10.7
31	Female	10.7
31	Male	10.7
31	Male	10.7
31	Female	10.7
31	Female	10.7
32	Male	10.7
32	Male	10.7
32	Male	10.7
32	Female	10.7
33	Male	10.7
33	Female	10.7
34	Female	10.7
34	Female	10.7
35	Male	10.7
35	Female	10.7
35	Male	10.7
36	Male	10.7
36	Male	10.7
37	Male	10.7
38	Female	10.7
38	Female	10.7
38	Male	10.7
39	Female	10.7
40	Female	10.7
40	Female	10.7
40	Male	10.7
40	Male	10.7
41	Male	10.7
41	Female	10.7
42	Male	10.7
42	Female	10.7
43	Female	10.7
44	Female	10.7
44	Male	10.7
45	Male	10.7
45	Male	10.7
46	Female	10.7
46	Male	10.7
46	Female	10.7
46	Female	10.7
46	Male	10.7
46	Male	10.7
47	Female	10.7
47	Male	10.7
47	Female	10.7
47	Female	10.7
47	Male	10.7
47	Male	10.7
48	Female	10.7
48	Female	10.7
48	Male	10.7
48	Female	10.7
48	Female	10.7
48	Female	10.7
48	Female	10.7
48	Female	10.7
48	Female	10.7
49	Female	10.7
49	Female	10.7
49	Male	10.7
49	Female	10.7
49	Female	10.7
50	Female	10.7
50	Female	10.7
50	Female	10.7
50	Female	10.7
50	Female	10.7
51	Female	10.7
51	Female	10.7
51	Male	10.7
51	Female	10.7
51	Female	10.7
51	Female	10.7
51	Male	10.7
52	Female	10.7
52	Female	10.7
52	Female	10.7
53	Female	10.7
53	Female	10.7
53	Female	10.7
53	Female	10.7
53	Female	10.7
53	Female	10.7
53	Female	10.7
53	Female	10.7
53	Female	10.7
54	Male	10.7
54	Female	10.7
54	Male	10.7
54	Male	10.7
54	Female	10.7
54	Male	10.7
54	Female	10.7
55	Male	10.7
55	Female	10.7
55	Female	10.7
55	Female	10.7
55	Male	10.7
55	Male	10.7
55	Female	10.7
56	Female	10.7
56	Male	10.7
56	Female	10.7
56	Female	10.7
56	Male	10.7
57	Male	10.7
57	Female	10.7
57	Female	10.7
57	Female	10.7
57	Female	10.7
57	Male	10.7
58	Female	10.7
58	Female	10.7
58	Female	10.7
58	Female	10.7
58	Female	10.7
59	Male	10.7
59	Female	10.7
59	Female	10.7
59	Female	10.7
59	Female	10.7
59	Female	10.7
59	Female	10.7
60	Female	10.7
60	Female	10.7
60	Female	10.7
60	Female	10.7
60	Male	10.7
61	Female	10.7
61	Female	10.7
61	Female	10.7
61	Female	10.7
61	Female	10.7
61	Female	10.7
62	Female	10.7
62	Female	10.7
62	Female	10.7
62	Female	10.7
62	Female	10.7
62	Male	10.7
62	Female	10.7
62	Female	10.7
62	Female	10.7
62	Female	10.7
63	Female	10.7
63	Female	10.7
63	Female	10.7
63	Male	10.7
63	Female	10.7
63	Male	10.7
63	Female	10.7
64	Female	10.7
64	Female	10.7
64	Female	10.7
64	Female	10.7
64	Male	10.7
64	Female	10.7
64	Female	10.7
64	Female	10.7
64	Female	10.7
64	Female	10.7
64	Female	10.7
65	Male	10.7
65	Female	10.7
65	Female	10.7
65	Female	10.7
65	Female	10.7
65	Male	10.7
65	Female	10.7
66	Female	10.7
66	Female	10.7
67	Female	10.7
67	Female	10.7
67	Male	10.7
68	Female	10.7
68	Male	10.7
68	Male	10.7
68	Female	10.7
68	Female	10.7
69	Female	10.7
69	Female	10.7
69	Female	10.7
69	Male	10.7
69	Female	10.7
70	Female	10.7
70	Male	10.7
70	Female	10.7
70	Female	10.7
70	Female	10.7
71	Female	10.7
71	Female	10.7
71	Male	10.7
71	Female	10.7
72	Female	10.7
72	Female	10.7
72	Female	10.7
72	Female	10.7
72	Male	10.7
73	Female	10.7
73	Male	10.7
74	Male	10.7
74	Male	10.7
74	Male	10.7
75	Female	10.7
18	Female	10.6
18	Male	10.6
18	Female	10.6
18	Female	10.6
18	Female	10.6
19	Female	10.6
19	Male	10.6
19	Female	10.6
19	Male	10.6
19	Female	10.6
19	Male	10.6
19	Male	10.6
19	Male	10.6
19	Female	10.6
19	Female	10.6
20	Male	10.6
20	Male	10.6
20	Male	10.6
20	Male	10.6
20	Male	10.6
20	Female	10.6
20	Female	10.6
21	Male	10.6
21	Female	10.6
21	Male	10.6
21	Female	10.6
21	Female	10.6
21	Male	10.6
21	Female	10.6
21	Female	10.6
21	Female	10.6
21	Female	10.6
21	Male	10.6
22	Female	10.6
22	Male	10.6
22	Male	10.6
22	Male	10.6
22	Male	10.6
22	Female	10.6
23	Male	10.6
23	Male	10.6
23	Male	10.6
23	Male	10.6
23	Male	10.6
23	Male	10.6
23	Male	10.6
23	Female	10.6
24	Male	10.6
24	Female	10.6
24	Male	10.6
24	Male	10.6
24	Male	10.6
25	Male	10.6
25	Male	10.6
25	Female	10.6
25	Male	10.6
25	Male	10.6
25	Male	10.6
25	Female	10.6
25	Male	10.6
25	Male	10.6
26	Male	10.6
26	Female	10.6
26	Male	10.6
26	Male	10.6
26	Male	10.6
26	Male	10.6
26	Female	10.6
26	Male	10.6
27	Female	10.6
27	Male	10.6
27	Female	10.6
27	Male	10.6
27	Male	10.6
27	Male	10.6
27	Female	10.6
28	Male	10.6
28	Male	10.6
28	Male	10.6
28	Male	10.6
28	Female	10.6
28	Male	10.6
29	Male	10.6
29	Male	10.6
29	Female	10.6
29	Female	10.6
29	Female	10.6
29	Male	10.6
29	Female	10.6
30	Female	10.6
30	Male	10.6
30	Male	10.6
30	Female	10.6
30	Female	10.6
30	Male	10.6
31	Male	10.6
31	Male	10.6
31	Male	10.6
32	Male	10.6
32	Female	10.6
32	Female	10.6
32	Female	10.6
33	Male	10.6
33	Male	10.6
33	Female	10.6
33	Male	10.6
33	Female	10.6
34	Female	10.6
34	Female	10.6
34	Female	10.6
34	Male	10.6
34	Male	10.6
34	Male	10.6
34	Male	10.6
34	Male	10.6
34	Male	10.6
35	Female	10.6
35	Female	10.6
35	Male	10.6
35	Male	10.6
35	Male	10.6
36	Male	10.6
37	Female	10.6
37	Female	10.6
37	Female	10.6
37	Female	10.6
38	Female	10.6
38	Male	10.6
38	Male	10.6
39	Female	10.6
39	Male	10.6
39	Male	10.6
39	Male	10.6
39	Male	10.6
40	Male	10.6
41	Female	10.6
41	Male	10.6
41	Male	10.6
42	Female	10.6
42	Male	10.6
43	Female	10.6
43	Female	10.6
43	Male	10.6
44	Female	10.6
44	Male	10.6
44	Male	10.6
44	Male	10.6
45	Female	10.6
45	Female	10.6
45	Female	10.6
45	Female	10.6
45	Male	10.6
45	Female	10.6
45	Female	10.6
45	Male	10.6
45	Female	10.6
46	Female	10.6
46	Male	10.6
46	Female	10.6
46	Female	10.6
46	Male	10.6
46	Female	10.6
46	Male	10.6
46	Female	10.6
46	Female	10.6
46	Male	10.6
46	Male	10.6
47	Female	10.6
47	Female	10.6
47	Female	10.6
48	Male	10.6
48	Female	10.6
48	Female	10.6
48	Female	10.6
48	Female	10.6
48	Female	10.6
48	Female	10.6
48	Male	10.6
49	Female	10.6
49	Male	10.6
49	Female	10.6
49	Female	10.6
49	Female	10.6
49	Male	10.6
50	Female	10.6
50	Female	10.6
50	Female	10.6
50	Male	10.6
50	Female	10.6
50	Male	10.6
50	Male	10.6
50	Female	10.6
50	Female	10.6
50	Female	10.6
51	Female	10.6
51	Female	10.6
51	Female	10.6
51	Female	10.6
51	Female	10.6
51	Male	10.6
51	Male	10.6
51	Female	10.6
52	Male	10.6
52	Female	10.6
52	Male	10.6
52	Female	10.6
52	Female	10.6
52	Female	10.6
52	Male	10.6
52	Female	10.6
52	Female	10.6
52	Female	10.6
52	Male	10.6
52	Male	10.6
52	Male	10.6
53	Male	10.6
53	Male	10.6
53	Female	10.6
53	Male	10.6
53	Female	10.6
53	Male	10.6
53	Male	10.6
53	Male	10.6
53	Male	10.6
53	Male	10.6
53	Male	10.6
53	Male	10.6
53	Female	10.6
54	Female	10.6
54	Female	10.6
54	Male	10.6
54	Female	10.6
54	Male	10.6
54	Female	10.6
54	Female	10.6
54	Female	10.6
54	Female	10.6
54	Female	10.6
54	Male	10.6
54	Female	10.6
54	Female	10.6
55	Female	10.6
55	Female	10.6
55	Female	10.6
55	Female	10.6
55	Male	10.6
55	Male	10.6
55	Female	10.6
55	Female	10.6
55	Female	10.6
55	Female	10.6
55	Female	10.6
55	Female	10.6
56	Female	10.6
56	Female	10.6
56	Female	10.6
56	Male	10.6
56	Female	10.6
56	Female	10.6
56	Female	10.6
56	Female	10.6
56	Female	10.6
56	Female	10.6
56	Male	10.6
56	Female	10.6
57	Female	10.6
57	Female	10.6
57	Male	10.6
57	Female	10.6
57	Female	10.6
57	Male	10.6
57	Female	10.6
57	Female	10.6
57	Female	10.6
57	Female	10.6
57	Female	10.6
57	Male	10.6
57	Female	10.6
57	Female	10.6
57	Male	10.6
58	Male	10.6
58	Female	10.6
58	Male	10.6
58	Female	10.6
58	Female	10.6
59	Female	10.6
59	Female	10.6
59	Female	10.6
59	Female	10.6
59	Female	10.6
59	Male	10.6
59	Female	10.6
59	Female	10.6
59	Male	10.6
59	Female	10.6
60	Female	10.6
60	Male	10.6
60	Female	10.6
60	Female	10.6
60	Female	10.6
60	Female	10.6
60	Female	10.6
60	Female	10.6
60	Female	10.6
60	Female	10.6
60	Female	10.6
60	Female	10.6
60	Female	10.6
60	Female	10.6
60	Male	10.6
61	Female	10.6
61	Female	10.6
61	Female	10.6
61	Female	10.6
61	Female	10.6
61	Male	10.6
61	Female	10.6
61	Female	10.6
61	Female	10.6
61	Female	10.6
61	Male	10.6
61	Female	10.6
61	Female	10.6
62	Female	10.6
62	Female	10.6
62	Female	10.6
62	Male	10.6
62	Female	10.6
62	Male	10.6
63	Male	10.6
63	Female	10.6
63	Female	10.6
63	Female	10.6
63	Male	10.6
63	Female	10.6
63	Female	10.6
64	Male	10.6
64	Male	10.6
64	Male	10.6
64	Female	10.6
64	Male	10.6
64	Female	10.6
64	Female	10.6
64	Male	10.6
64	Female	10.6
64	Female	10.6
65	Female	10.6
65	Male	10.6
65	Female	10.6
65	Female	10.6
65	Male	10.6
65	Female	10.6
65	Female	10.6
65	Male	10.6
65	Female	10.6
66	Female	10.6
66	Female	10.6
66	Female	10.6
66	Male	10.6
66	Male	10.6
66	Female	10.6
66	Female	10.6
66	Female	10.6
66	Female	10.6
67	Male	10.6
67	Female	10.6
67	Female	10.6
67	Male	10.6
68	Female	10.6
68	Female	10.6
68	Female	10.6
68	Female	10.6
68	Female	10.6
68	Male	10.6
68	Female	10.6
68	Female	10.6
68	Female	10.6
68	Female	10.6
69	Female	10.6
69	Female	10.6
69	Female	10.6
69	Male	10.6
69	Female	10.6
69	Female	10.6
70	Female	10.6
70	Female	10.6
70	Female	10.6
70	Male	10.6
70	Male	10.6
70	Female	10.6
70	Female	10.6
70	Female	10.6
70	Male	10.6
70	Female	10.6
70	Female	10.6
70	Male	10.6
71	Male	10.6
71	Male	10.6
71	Female	10.6
72	Male	10.6
72	Female	10.6
72	Female	10.6
73	Male	10.6
73	Male	10.6
73	Female	10.6
74	Male	10.6
74	Male	10.6
74	Male	10.6
74	Female	10.6
75	Male	10.6
75	Female	10.6
75	Female	10.6
75	Female	10.6
18	Female	10.5
18	Male	10.5
18	Male	10.5
18	Male	10.5
18	Male	10.5
18	Male	10.5
19	Male	10.5
19	Female	10.5
19	Male	10.5
19	Female	10.5
19	Female	10.5
19	Female	10.5
19	Female	10.5
19	Female	10.5
19	Female	10.5
19	Male	10.5
19	Male	10.5
19	Female	10.5
20	Male	10.5
20	Male	10.5
20	Female	10.5
20	Male	10.5
20	Female	10.5
20	Female	10.5
20	Female	10.5
20	Female	10.5
20	Female	10.5
20	Male	10.5
20	Male	10.5
20	Male	10.5
20	Female	10.5
20	Female	10.5
20	Female	10.5
20	Female	10.5
20	Female	10.5
20	Female	10.5
20	Male	10.5
20	Male	10.5
21	Male	10.5
21	Male	10.5
21	Male	10.5
21	Male	10.5
21	Female	10.5
21	Female	10.5
21	Male	10.5
21	Female	10.5
21	Female	10.5
21	Male	10.5
21	Female	10.5
21	Male	10.5
22	Female	10.5
22	Female	10.5
22	Male	10.5
22	Male	10.5
22	Male	10.5
22	Male	10.5
22	Male	10.5
22	Male	10.5
22	Male	10.5
23	Male	10.5
23	Female	10.5
23	Male	10.5
23	Male	10.5
23	Male	10.5
23	Female	10.5
23	Female	10.5
23	Male	10.5
23	Female	10.5
23	Male	10.5
23	Male	10.5
23	Male	10.5
23	Male	10.5
24	Female	10.5
24	Female	10.5
24	Male	10.5
24	Female	10.5
24	Female	10.5
25	Female	10.5
25	Male	10.5
25	Female	10.5
25	Male	10.5
25	Male	10.5
26	Male	10.5
26	Male	10.5
26	Female	10.5
26	Male	10.5
26	Female	10.5
26	Female	10.5
26	Female	10.5
26	Female	10.5
26	Female	10.5
26	Male	10.5
26	Female	10.5
26	Male	10.5
26	Female	10.5
26	Male	10.5
26	Male	10.5
26	Female	10.5
26	Male	10.5
27	Female	10.5
27	Male	10.5
27	Male	10.5
27	Male	10.5
27	Male	10.5
27	Male	10.5
27	Male	10.5
27	Male	10.5
27	Male	10.5
27	Male	10.5
27	Female	10.5
27	Female	10.5
27	Male	10.5
28	Male	10.5
28	Female	10.5
28	Female	10.5
28	Male	10.5
28	Male	10.5
28	Male	10.5
28	Male	10.5
28	Male	10.5
28	Female	10.5
28	Male	10.5
28	Male	10.5
29	Female	10.5
29	Female	10.5
29	Female	10.5
29	Female	10.5
29	Male	10.5
29	Female	10.5
29	Female	10.5
29	Male	10.5
29	Male	10.5
30	Male	10.5
30	Male	10.5
30	Male	10.5
30	Male	10.5
30	Female	10.5
30	Female	10.5
31	Female	10.5
31	Male	10.5
31	Female	10.5
32	Male	10.5
32	Male	10.5
32	Male	10.5
32	Male	10.5
32	Male	10.5
32	Female	10.5
33	Female	10.5
33	Male	10.5
33	Male	10.5
33	Female	10.5
33	Male	10.5
33	Male	10.5
33	Male	10.5
34	Male	10.5
34	Female	10.5
34	Male	10.5
34	Male	10.5
34	Female	10.5
34	Female	10.5
35	Female	10.5
35	Female	10.5
35	Male	10.5
35	Female	10.5
35	Female	10.5
35	Female	10.5
35	Male	10.5
35	Male	10.5
36	Male	10.5
36	Male	10.5
36	Male	10.5
36	Male	10.5
36	Male	10.5
36	Male	10.5
36	Male	10.5
36	Female	10.5
37	Male	10.5
37	Male	10.5
37	Female	10.5
38	Female	10.5
38	Female	10.5
38	Male	10.5
38	Male	10.5
39	Female	10.5
39	Male	10.5
40	Male	10.5
40	Female	10.5
40	Female	10.5
40	Female	10.5
40	Male	10.5
40	Female	10.5
41	Female	10.5
41	Male	10.5
41	Female	10.5
41	Female	10.5
41	Female	10.5
42	Female	10.5
42	Female	10.5
42	Female	10.5
42	Female	10.5
42	Male	10.5
42	Female	10.5
42	Male	10.5
42	Male	10.5
42	Male	10.5
43	Female	10.5
43	Female	10.5
43	Female	10.5
43	Female	10.5
43	Male	10.5
43	Female	10.5
43	Female	10.5
44	Male	10.5
44	Male	10.5
44	Female	10.5
44	Male	10.5
44	Female	10.5
44	Male	10.5
44	Male	10.5
44	Female	10.5
44	Male	10.5
45	Female	10.5
45	Female	10.5
45	Female	10.5
45	Female	10.5
45	Female	10.5
45	Male	10.5
45	Female	10.5
45	Male	10.5
45	Male	10.5
45	Male	10.5
46	Female	10.5
46	Male	10.5
46	Male	10.5
46	Male	10.5
46	Female	10.5
46	Male	10.5
46	Male	10.5
46	Female	10.5
46	Female	10.5
46	Male	10.5
46	Female	10.5
46	Male	10.5
46	Male	10.5
46	Male	10.5
47	Female	10.5
47	Female	10.5
47	Male	10.5
47	Male	10.5
47	Female	10.5
47	Male	10.5
47	Female	10.5
47	Female	10.5
48	Male	10.5
48	Female	10.5
48	Female	10.5
48	Male	10.5
48	Female	10.5
48	Female	10.5
48	Female	10.5
48	Female	10.5
48	Female	10.5
48	Male	10.5
48	Female	10.5
48	Female	10.5
48	Female	10.5
49	Female	10.5
49	Female	10.5
49	Female	10.5
49	Male	10.5
49	Female	10.5
49	Female	10.5
49	Female	10.5
49	Male	10.5
49	Female	10.5
49	Male	10.5
50	Female	10.5
50	Female	10.5
50	Female	10.5
50	Female	10.5
50	Female	10.5
50	Female	10.5
50	Female	10.5
50	Female	10.5
50	Female	10.5
50	Male	10.5
50	Female	10.5
50	Female	10.5
50	Male	10.5
50	Male	10.5
50	Female	10.5
50	Male	10.5
50	Female	10.5
50	Female	10.5
50	Female	10.5
50	Male	10.5
50	Female	10.5
50	Female	10.5
51	Male	10.5
51	Female	10.5
51	Female	10.5
51	Male	10.5
51	Female	10.5
51	Male	10.5
51	Female	10.5
51	Female	10.5
51	Female	10.5
51	Female	10.5
51	Female	10.5
51	Male	10.5
51	Male	10.5
51	Female	10.5
51	Female	10.5
51	Female	10.5
51	Female	10.5
51	Female	10.5
51	Female	10.5
51	Male	10.5
51	Female	10.5
51	Female	10.5
52	Female	10.5
52	Female	10.5
52	Female	10.5
52	Male	10.5
52	Female	10.5
52	Female	10.5
52	Female	10.5
52	Female	10.5
52	Female	10.5
52	Female	10.5
52	Female	10.5
52	Male	10.5
52	Female	10.5
52	Male	10.5
52	Male	10.5
53	Female	10.5
53	Male	10.5
53	Male	10.5
53	Male	10.5
53	Male	10.5
53	Male	10.5
53	Male	10.5
53	Male	10.5
53	Female	10.5
53	Male	10.5
53	Female	10.5
53	Male	10.5
54	Female	10.5
54	Male	10.5
54	Female	10.5
54	Male	10.5
54	Female	10.5
54	Female	10.5
54	Female	10.5
54	Female	10.5
54	Female	10.5
54	Female	10.5
54	Female	10.5
54	Female	10.5
55	Female	10.5
55	Female	10.5
55	Female	10.5
55	Male	10.5
55	Female	10.5
55	Female	10.5
55	Female	10.5
55	Female	10.5
55	Male	10.5
55	Female	10.5
55	Female	10.5
55	Female	10.5
55	Female	10.5
55	Female	10.5
56	Female	10.5
56	Male	10.5
56	Male	10.5
56	Female	10.5
56	Female	10.5
56	Female	10.5
56	Male	10.5
56	Female	10.5
56	Female	10.5
56	Female	10.5
56	Female	10.5
56	Female	10.5
56	Female	10.5
56	Female	10.5
56	Female	10.5
56	Female	10.5
56	Female	10.5
57	Female	10.5
57	Female	10.5
57	Female	10.5
57	Female	10.5
57	Female	10.5
57	Female	10.5
57	Female	10.5
57	Female	10.5
57	Male	10.5
57	Female	10.5
57	Female	10.5
57	Female	10.5
57	Female	10.5
57	Male	10.5
57	Female	10.5
57	Female	10.5
57	Male	10.5
57	Female	10.5
58	Female	10.5
58	Female	10.5
58	Female	10.5
58	Male	10.5
58	Female	10.5
58	Male	10.5
58	Female	10.5
58	Female	10.5
58	Female	10.5
58	Male	10.5
58	Female	10.5
58	Female	10.5
58	Female	10.5
58	Female	10.5
58	Male	10.5
59	Female	10.5
59	Male	10.5
59	Female	10.5
59	Female	10.5
59	Male	10.5
59	Male	10.5
59	Female	10.5
59	Male	10.5
59	Female	10.5
59	Female	10.5
59	Female	10.5
59	Female	10.5
59	Female	10.5
59	Female	10.5
59	Male	10.5
59	Female	10.5
59	Female	10.5
59	Female	10.5
59	Female	10.5
59	Female	10.5
59	Female	10.5
59	Female	10.5
60	Female	10.5
60	Female	10.5
60	Female	10.5
60	Male	10.5
60	Female	10.5
60	Male	10.5
60	Female	10.5
60	Female	10.5
60	Female	10.5
60	Female	10.5
60	Male	10.5
60	Female	10.5
61	Female	10.5
61	Female	10.5
61	Female	10.5
61	Male	10.5
61	Female	10.5
61	Female	10.5
61	Female	10.5
61	Male	10.5
61	Male	10.5
61	Female	10.5
61	Male	10.5
62	Female	10.5
62	Female	10.5
62	Female	10.5
62	Male	10.5
62	Male	10.5
62	Female	10.5
62	Female	10.5
62	Female	10.5
62	Female	10.5
62	Male	10.5
62	Male	10.5
63	Female	10.5
63	Female	10.5
63	Female	10.5
63	Female	10.5
63	Female	10.5
63	Female	10.5
63	Female	10.5
63	Male	10.5
63	Male	10.5
63	Male	10.5
63	Male	10.5
63	Female	10.5
64	Female	10.5
64	Female	10.5
64	Female	10.5
64	Female	10.5
64	Female	10.5
64	Male	10.5
64	Female	10.5
64	Female	10.5
64	Female	10.5
64	Female	10.5
64	Female	10.5
64	Female	10.5
64	Female	10.5
64	Male	10.5
64	Female	10.5
64	Female	10.5
65	Female	10.5
65	Female	10.5
65	Male	10.5
65	Male	10.5
65	Female	10.5
65	Male	10.5
66	Female	10.5
66	Male	10.5
66	Female	10.5
66	Female	10.5
66	Female	10.5
66	Male	10.5
66	Female	10.5
66	Female	10.5
66	Female	10.5
67	Female	10.5
67	Female	10.5
67	Female	10.5
67	Female	10.5
67	Female	10.5
67	Female	10.5
67	Female	10.5
67	Female	10.5
68	Female	10.5
68	Female	10.5
68	Female	10.5
68	Female	10.5
68	Female	10.5
68	Female	10.5
68	Female	10.5
68	Female	10.5
68	Female	10.5
68	Male	10.5
69	Female	10.5
69	Female	10.5
69	Female	10.5
69	Female	10.5
69	Female	10.5
69	Female	10.5
69	Female	10.5
69	Female	10.5
69	Male	10.5
69	Male	10.5
69	Female	10.5
70	Male	10.5
70	Female	10.5
70	Female	10.5
70	Female	10.5
70	Female	10.5
70	Female	10.5
70	Female	10.5
70	Male	10.5
71	Female	10.5
71	Female	10.5
71	Female	10.5
71	Female	10.5
71	Female	10.5
71	Male	10.5
71	Female	10.5
71	Male	10.5
71	Female	10.5
71	Female	10.5
71	Female	10.5
71	Female	10.5
72	Female	10.5
72	Female	10.5
72	Female	10.5
72	Female	10.5
72	Female	10.5
72	Male	10.5
72	Male	10.5
72	Male	10.5
72	Male	10.5
72	Male	10.5
73	Female	10.5
73	Female	10.5
73	Female	10.5
73	Female	10.5
73	Female	10.5
74	Female	10.5
74	Male	10.5
74	Female	10.5
74	Male	10.5
75	Female	10.5
75	Female	10.5
75	Female	10.5
75	Female	10.5
75	Female	10.5
75	Female	10.5
18	Female	10.4
18	Female	10.4
18	Male	10.4
18	Female	10.4
18	Female	10.4
18	Female	10.4
18	Female	10.4
18	Female	10.4
18	Female	10.4
18	Female	10.4
18	Male	10.4
18	Male	10.4
18	Female	10.4
19	Female	10.4
19	Male	10.4
19	Male	10.4
19	Male	10.4
19	Male	10.4
19	Male	10.4
19	Female	10.4
19	Female	10.4
19	Female	10.4
19	Female	10.4
19	Male	10.4
19	Female	10.4
19	Male	10.4
19	Male	10.4
19	Female	10.4
20	Male	10.4
20	Male	10.4
20	Female	10.4
20	Male	10.4
20	Female	10.4
20	Female	10.4
20	Female	10.4
21	Male	10.4
21	Male	10.4
21	Female	10.4
21	Male	10.4
21	Male	10.4
21	Female	10.4
21	Female	10.4
21	Male	10.4
21	Female	10.4
21	Female	10.4
21	Female	10.4
21	Male	10.4
21	Female	10.4
21	Male	10.4
21	Female	10.4
21	Male	10.4
21	Male	10.4
21	Male	10.4
21	Male	10.4
21	Male	10.4
21	Male	10.4
21	Male	10.4
21	Male	10.4
22	Male	10.4
22	Female	10.4
22	Male	10.4
22	Male	10.4
22	Male	10.4
22	Male	10.4
22	Male	10.4
22	Male	10.4
22	Male	10.4
22	Male	10.4
22	Male	10.4
23	Male	10.4
23	Male	10.4
23	Female	10.4
23	Female	10.4
23	Female	10.4
23	Female	10.4
23	Male	10.4
23	Female	10.4
23	Male	10.4
23	Female	10.4
23	Female	10.4
23	Female	10.4
23	Male	10.4
23	Male	10.4
23	Female	10.4
23	Female	10.4
23	Female	10.4
23	Male	10.4
23	Female	10.4
24	Female	10.4
24	Male	10.4
24	Female	10.4
24	Female	10.4
24	Male	10.4
24	Female	10.4
24	Male	10.4
24	Male	10.4
24	Female	10.4
24	Female	10.4
24	Female	10.4
24	Male	10.4
24	Female	10.4
24	Female	10.4
24	Male	10.4
24	Male	10.4
25	Female	10.4
25	Female	10.4
25	Female	10.4
25	Female	10.4
25	Female	10.4
25	Male	10.4
25	Male	10.4
25	Male	10.4
25	Male	10.4
25	Female	10.4
25	Female	10.4
25	Female	10.4
25	Male	10.4
25	Female	10.4
25	Female	10.4
25	Female	10.4
25	Female	10.4
25	Male	10.4
25	Male	10.4
25	Female	10.4
26	Male	10.4
26	Male	10.4
26	Female	10.4
26	Female	10.4
26	Male	10.4
26	Male	10.4
26	Female	10.4
26	Female	10.4
26	Male	10.4
26	Female	10.4
26	Male	10.4
26	Male	10.4
26	Male	10.4
26	Male	10.4
26	Male	10.4
26	Male	10.4
27	Male	10.4
27	Female	10.4
27	Female	10.4
27	Female	10.4
27	Male	10.4
27	Male	10.4
27	Female	10.4
27	Male	10.4
27	Female	10.4
27	Male	10.4
28	Male	10.4
28	Male	10.4
28	Male	10.4
28	Male	10.4
28	Female	10.4
28	Male	10.4
28	Male	10.4
28	Male	10.4
28	Female	10.4
28	Male	10.4
28	Male	10.4
28	Male	10.4
28	Male	10.4
28	Male	10.4
28	Male	10.4
28	Male	10.4
28	Male	10.4
29	Female	10.4
29	Male	10.4
29	Female	10.4
29	Male	10.4
29	Male	10.4
29	Male	10.4
29	Male	10.4
29	Male	10.4
29	Male	10.4
29	Male	10.4
29	Female	10.4
29	Female	10.4
29	Female	10.4
29	Male	10.4
29	Male	10.4
29	Male	10.4
29	Male	10.4
30	Male	10.4
30	Female	10.4
30	Male	10.4
30	Female	10.4
30	Female	10.4
30	Male	10.4
30	Female	10.4
30	Male	10.4
30	Male	10.4
30	Male	10.4
30	Male	10.4
30	Male	10.4
30	Male	10.4
30	Male	10.4
30	Female	10.4
30	Male	10.4
31	Female	10.4
31	Male	10.4
31	Male	10.4
31	Female	10.4
31	Female	10.4
31	Female	10.4
31	Male	10.4
31	Female	10.4
31	Female	10.4
31	Male	10.4
31	Female	10.4
31	Male	10.4
31	Male	10.4
31	Male	10.4
31	Male	10.4
31	Male	10.4
31	Male	10.4
32	Female	10.4
32	Male	10.4
32	Male	10.4
32	Male	10.4
32	Male	10.4
32	Male	10.4
32	Male	10.4
32	Male	10.4
32	Male	10.4
33	Male	10.4
33	Male	10.4
33	Female	10.4
[truncated: 20,297 more rows]

## Sheet: Mg
Age	Sex	Mg
68	Female	0.8
52	Male	1
61	Male	1
62	Male	1
69	Male	1
70	Male	1
71	Female	1
59	Female	1.1
64	Female	1.1
64	Male	1.1
68	Female	1.1
69	Female	1.1
73	Male	1.1
75	Female	1.1
25	Female	1.2
33	Female	1.2
50	Female	1.2
52	Female	1.2
54	Male	1.2
55	Female	1.2
55	Female	1.2
56	Female	1.2
59	Male	1.2
59	Male	1.2
61	Male	1.2
65	Female	1.2
66	Female	1.2
68	Male	1.2
69	Female	1.2
70	Male	1.2
70	Female	1.2
72	Female	1.2
72	Female	1.2
73	Female	1.2
74	Female	1.2
74	Male	1.2
74	Male	1.2
75	Female	1.2
43	Female	1.3
49	Female	1.3
53	Female	1.3
53	Female	1.3
53	Male	1.3
53	Female	1.3
56	Female	1.3
59	Male	1.3
60	Female	1.3
60	Male	1.3
61	Male	1.3
62	Female	1.3
63	Male	1.3
64	Female	1.3
65	Female	1.3
66	Male	1.3
66	Female	1.3
67	Female	1.3
68	Male	1.3
68	Female	1.3
69	Female	1.3
70	Female	1.3
70	Female	1.3
71	Female	1.3
72	Female	1.3
72	Female	1.3
72	Female	1.3
73	Male	1.3
73	Male	1.3
75	Female	1.3
75	Male	1.3
75	Female	1.3
24	Male	1.4
33	Female	1.4
39	Male	1.4
44	Male	1.4
46	Female	1.4
48	Male	1.4
48	Female	1.4
48	Female	1.4
49	Female	1.4
50	Female	1.4
50	Female	1.4
50	Female	1.4
51	Female	1.4
53	Male	1.4
53	Female	1.4
53	Male	1.4
54	Female	1.4
55	Female	1.4
56	Male	1.4
56	Male	1.4
57	Female	1.4
57	Female	1.4
57	Female	1.4
58	Female	1.4
58	Female	1.4
59	Female	1.4
59	Male	1.4
59	Female	1.4
60	Male	1.4
60	Male	1.4
61	Female	1.4
62	Female	1.4
62	Male	1.4
62	Male	1.4
62	Male	1.4
62	Male	1.4
63	Male	1.4
63	Female	1.4
63	Female	1.4
63	Female	1.4
63	Female	1.4
63	Female	1.4
64	Male	1.4
64	Male	1.4
64	Female	1.4
65	Female	1.4
65	Female	1.4
65	Male	1.4
66	Female	1.4
66	Female	1.4
66	Female	1.4
66	Male	1.4
66	Male	1.4
67	Male	1.4
67	Male	1.4
67	Male	1.4
67	Female	1.4
68	Female	1.4
68	Female	1.4
68	Male	1.4
68	Male	1.4
68	Male	1.4
68	Male	1.4
68	Female	1.4
69	Female	1.4
69	Female	1.4
69	Female	1.4
69	Female	1.4
69	Female	1.4
69	Male	1.4
69	Female	1.4
70	Female	1.4
70	Female	1.4
71	Female	1.4
71	Female	1.4
71	Female	1.4
71	Female	1.4
71	Female	1.4
71	Male	1.4
72	Male	1.4
72	Female	1.4
72	Female	1.4
72	Female	1.4
72	Male	1.4
72	Female	1.4
73	Female	1.4
73	Male	1.4
73	Male	1.4
74	Female	1.4
74	Female	1.4
74	Female	1.4
74	Female	1.4
74	Male	1.4
74	Female	1.4
74	Male	1.4
74	Female	1.4
75	Female	1.4
75	Female	1.4
75	Female	1.4
75	Male	1.4
22	Male	1.5
24	Female	1.5
26	Female	1.5
26	Female	1.5
26	Female	1.5
29	Female	1.5
29	Female	1.5
30	Male	1.5
31	Female	1.5
31	Female	1.5
31	Male	1.5
32	Female	1.5
32	Female	1.5
34	Female	1.5
35	Female	1.5
36	Female	1.5
37	Female	1.5
38	Male	1.5
38	Female	1.5
40	Female	1.5
40	Female	1.5
44	Male	1.5
46	Female	1.5
47	Female	1.5
48	Female	1.5
48	Female	1.5
48	Male	1.5
49	Female	1.5
49	Male	1.5
49	Female	1.5
49	Female	1.5
49	Male	1.5
50	Female	1.5
50	Male	1.5
50	Female	1.5
51	Male	1.5
51	Female	1.5
51	Female	1.5
52	Female	1.5
52	Female	1.5
52	Female	1.5
52	Female	1.5
52	Female	1.5
52	Male	1.5
52	Male	1.5
53	Female	1.5
54	Female	1.5
54	Female	1.5
54	Female	1.5
54	Female	1.5
54	Female	1.5
55	Female	1.5
55	Female	1.5
55	Male	1.5
56	Female	1.5
56	Male	1.5
56	Female	1.5
56	Male	1.5
56	Female	1.5
57	Male	1.5
57	Female	1.5
57	Male	1.5
57	Female	1.5
57	Female	1.5
57	Male	1.5
57	Male	1.5
57	Female	1.5
57	Male	1.5
58	Male	1.5
58	Male	1.5
58	Male	1.5
59	Female	1.5
59	Male	1.5
59	Female	1.5
59	Female	1.5
59	Male	1.5
59	Female	1.5
59	Male	1.5
60	Female	1.5
60	Female	1.5
60	Male	1.5
60	Female	1.5
60	Female	1.5
60	Female	1.5
61	Female	1.5
61	Female	1.5
61	Female	1.5
61	Female	1.5
61	Male	1.5
61	Male	1.5
62	Female	1.5
62	Female	1.5
62	Female	1.5
62	Male	1.5
62	Female	1.5
62	Female	1.5
62	Female	1.5
62	Female	1.5
62	Female	1.5
62	Male	1.5
63	Female	1.5
63	Female	1.5
63	Female	1.5
63	Female	1.5
63	Male	1.5
63	Female	1.5
63	Female	1.5
63	Female	1.5
64	Male	1.5
64	Female	1.5
64	Male	1.5
64	Male	1.5
64	Female	1.5
64	Male	1.5
64	Male	1.5
65	Male	1.5
65	Male	1.5
65	Male	1.5
65	Female	1.5
65	Male	1.5
65	Female	1.5
65	Female	1.5
65	Female	1.5
65	Male	1.5
65	Male	1.5
65	Male	1.5
66	Female	1.5
66	Male	1.5
66	Female	1.5
66	Male	1.5
66	Female	1.5
66	Female	1.5
66	Female	1.5
66	Female	1.5
67	Female	1.5
67	Female	1.5
67	Male	1.5
67	Female	1.5
67	Female	1.5
67	Male	1.5
67	Male	1.5
67	Female	1.5
67	Male	1.5
68	Female	1.5
68	Female	1.5
68	Male	1.5
68	Female	1.5
68	Female	1.5
68	Female	1.5
68	Male	1.5
68	Female	1.5
68	Female	1.5
69	Male	1.5
69	Female	1.5
69	Female	1.5
69	Female	1.5
69	Female	1.5
69	Female	1.5
69	Female	1.5
69	Female	1.5
69	Male	1.5
70	Male	1.5
70	Female	1.5
70	Female	1.5
71	Female	1.5
71	Female	1.5
71	Female	1.5
71	Female	1.5
71	Female	1.5
71	Female	1.5
72	Female	1.5
72	Female	1.5
72	Male	1.5
72	Female	1.5
72	Female	1.5
72	Male	1.5
72	Female	1.5
73	Female	1.5
73	Female	1.5
73	Female	1.5
73	Female	1.5
73	Female	1.5
74	Male	1.5
74	Male	1.5
74	Female	1.5
74	Male	1.5
74	Male	1.5
75	Female	1.5
75	Female	1.5
75	Female	1.5
75	Male	1.5
75	Male	1.5
19	Female	1.6
19	Female	1.6
20	Female	1.6
21	Male	1.6
21	Female	1.6
22	Male	1.6
22	Female	1.6
23	Female	1.6
23	Female	1.6
23	Male	1.6
24	Female	1.6
25	Female	1.6
25	Female	1.6
25	Female	1.6
26	Female	1.6
26	Female	1.6
27	Female	1.6
27	Female	1.6
27	Female	1.6
27	Female	1.6
28	Female	1.6
28	Female	1.6
28	Female	1.6
28	Male	1.6
28	Female	1.6
29	Male	1.6
29	Female	1.6
29	Female	1.6
29	Female	1.6
30	Female	1.6
30	Female	1.6
30	Female	1.6
30	Female	1.6
31	Male	1.6
31	Male	1.6
31	Female	1.6
31	Female	1.6
33	Female	1.6
33	Female	1.6
33	Female	1.6
33	Female	1.6
33	Female	1.6
33	Female	1.6
33	Female	1.6
33	Male	1.6
34	Female	1.6
34	Female	1.6
34	Female	1.6
34	Female	1.6
35	Female	1.6
35	Female	1.6
35	Male	1.6
35	Female	1.6
35	Female	1.6
36	Female	1.6
36	Female	1.6
36	Female	1.6
36	Female	1.6
37	Female	1.6
37	Female	1.6
37	Female	1.6
37	Female	1.6
38	Female	1.6
38	Female	1.6
38	Female	1.6
38	Female	1.6
38	Female	1.6
38	Female	1.6
39	Female	1.6
39	Female	1.6
39	Male	1.6
39	Female	1.6
39	Male	1.6
39	Female	1.6
40	Female	1.6
40	Male	1.6
40	Female	1.6
41	Female	1.6
41	Female	1.6
41	Female	1.6
41	Male	1.6
41	Female	1.6
41	Female	1.6
41	Male	1.6
42	Female	1.6
42	Male	1.6
42	Female	1.6
42	Female	1.6
42	Male	1.6
43	Female	1.6
43	Female	1.6
43	Female	1.6
43	Female	1.6
43	Female	1.6
44	Female	1.6
44	Female	1.6
44	Female	1.6
44	Female	1.6
45	Female	1.6
45	Female	1.6
45	Male	1.6
46	Female	1.6
46	Female	1.6
46	Female	1.6
46	Female	1.6
46	Female	1.6
47	Female	1.6
47	Female	1.6
47	Female	1.6
47	Female	1.6
47	Female	1.6
47	Female	1.6
48	Female	1.6
48	Female	1.6
48	Female	1.6
48	Female	1.6
48	Female	1.6
48	Female	1.6
48	Female	1.6
48	Female	1.6
48	Female	1.6
48	Female	1.6
48	Female	1.6
48	Female	1.6
49	Male	1.6
49	Female	1.6
49	Female	1.6
49	Female	1.6
49	Female	1.6
49	Female	1.6
49	Male	1.6
49	Female	1.6
49	Male	1.6
49	Female	1.6
49	Female	1.6
50	Female	1.6
50	Female	1.6
50	Male	1.6
50	Male	1.6
50	Male	1.6
50	Female	1.6
50	Female	1.6
50	Female	1.6
50	Female	1.6
50	Female	1.6
51	Female	1.6
51	Female	1.6
51	Female	1.6
51	Female	1.6
51	Female	1.6
51	Female	1.6
51	Female	1.6
51	Male	1.6
51	Female	1.6
52	Female	1.6
52	Female	1.6
52	Female	1.6
52	Male	1.6
52	Female	1.6
52	Female	1.6
52	Female	1.6
52	Female	1.6
52	Female	1.6
52	Female	1.6
53	Male	1.6
53	Female	1.6
53	Female	1.6
53	Female	1.6
53	Female	1.6
53	Female	1.6
53	Female	1.6
53	Male	1.6
53	Male	1.6
53	Female	1.6
54	Female	1.6
54	Female	1.6
54	Female	1.6
54	Female	1.6
54	Female	1.6
54	Male	1.6
54	Female	1.6
55	Female	1.6
55	Female	1.6
55	Female	1.6
55	Male	1.6
55	Female	1.6
55	Female	1.6
55	Female	1.6
56	Female	1.6
56	Male	1.6
56	Female	1.6
56	Female	1.6
56	Male	1.6
56	Male	1.6
57	Male	1.6
57	Male	1.6
57	Female	1.6
57	Female	1.6
57	Male	1.6
58	Female	1.6
58	Female	1.6
58	Female	1.6
58	Female	1.6
58	Female	1.6
58	Female	1.6
58	Female	1.6
58	Female	1.6
58	Female	1.6
58	Female	1.6
58	Male	1.6
58	Male	1.6
58	Female	1.6
58	Male	1.6
59	Female	1.6
59	Female	1.6
59	Female	1.6
59	Female	1.6
59	Male	1.6
59	Female	1.6
59	Male	1.6
59	Male	1.6
59	Female	1.6
59	Female	1.6
60	Female	1.6
60	Female	1.6
60	Female	1.6
60	Female	1.6
60	Female	1.6
60	Male	1.6
60	Female	1.6
60	Male	1.6
60	Female	1.6
60	Female	1.6
60	Male	1.6
60	Male	1.6
61	Female	1.6
61	Female	1.6
61	Female	1.6
61	Female	1.6
61	Female	1.6
61	Female	1.6
61	Male	1.6
61	Female	1.6
61	Female	1.6
61	Male	1.6
61	Male	1.6
61	Female	1.6
62	Female	1.6
62	Female	1.6
62	Female	1.6
62	Female	1.6
62	Female	1.6
62	Female	1.6
62	Female	1.6
62	Male	1.6
62	Female	1.6
62	Female	1.6
62	Female	1.6
62	Female	1.6
62	Female	1.6
62	Male	1.6
63	Female	1.6
63	Female	1.6
63	Female	1.6
63	Female	1.6
63	Male	1.6
63	Female	1.6
63	Male	1.6
63	Male	1.6
63	Male	1.6
64	Female	1.6
64	Female	1.6
64	Female	1.6
64	Female	1.6
64	Female	1.6
64	Female	1.6
64	Female	1.6
64	Male	1.6
64	Female	1.6
64	Female	1.6
64	Female	1.6
64	Female	1.6
64	Female	1.6
65	Female	1.6
65	Female	1.6
65	Female	1.6
65	Female	1.6
65	Female	1.6
65	Female	1.6
65	Female	1.6
65	Male	1.6
65	Female	1.6
65	Female	1.6
65	Female	1.6
65	Female	1.6
65	Female	1.6
65	Female	1.6
65	Male	1.6
65	Female	1.6
66	Female	1.6
66	Male	1.6
66	Female	1.6
66	Male	1.6
66	Female	1.6
66	Female	1.6
66	Female	1.6
66	Male	1.6
66	Male	1.6
66	Male	1.6
66	Male	1.6
66	Male	1.6
66	Female	1.6
66	Female	1.6
67	Female	1.6
67	Female	1.6
67	Female	1.6
67	Female	1.6
67	Female	1.6
67	Female	1.6
67	Male	1.6
67	Female	1.6
67	Female	1.6
67	Male	1.6
67	Male	1.6
67	Female	1.6
67	Female	1.6
67	Male	1.6
67	Male	1.6
68	Female	1.6
68	Male	1.6
68	Male	1.6
68	Female	1.6
68	Male	1.6
68	Female	1.6
68	Male	1.6
68	Female	1.6
68	Male	1.6
68	Male	1.6
68	Male	1.6
68	Male	1.6
68	Male	1.6
68	Female	1.6
68	Female	1.6
68	Male	1.6
68	Female	1.6
68	Male	1.6
68	Female	1.6
69	Female	1.6
69	Female	1.6
69	Female	1.6
69	Female	1.6
69	Female	1.6
69	Female	1.6
69	Female	1.6
69	Female	1.6
69	Female	1.6
69	Male	1.6
69	Female	1.6
69	Male	1.6
70	Female	1.6
70	Female	1.6
70	Female	1.6
70	Female	1.6
70	Female	1.6
70	Female	1.6
70	Male	1.6
70	Female	1.6
70	Female	1.6
70	Female	1.6
71	Female	1.6
71	Female	1.6
71	Female	1.6
71	Female	1.6
71	Female	1.6
71	Female	1.6
71	Female	1.6
71	Female	1.6
71	Female	1.6
71	Female	1.6
71	Male	1.6
71	Male	1.6
71	Male	1.6
72	Female	1.6
72	Female	1.6
72	Female	1.6
72	Female	1.6
72	Female	1.6
72	Female	1.6
72	Male	1.6
72	Female	1.6
72	Female	1.6
72	Male	1.6
73	Female	1.6
73	Female	1.6
73	Female	1.6
73	Female	1.6
73	Female	1.6
73	Male	1.6
73	Female	1.6
73	Male	1.6
73	Male	1.6
73	Female	1.6
74	Male	1.6
74	Female	1.6
74	Male	1.6
74	Female	1.6
74	Male	1.6
74	Female	1.6
74	Male	1.6
74	Female	1.6
74	Female	1.6
74	Male	1.6
74	Female	1.6
74	Female	1.6
74	Male	1.6
75	Female	1.6
75	Female	1.6
75	Male	1.6
75	Male	1.6
75	Female	1.6
75	Male	1.6
75	Female	1.6
75	Female	1.6
75	Female	1.6
75	Female	1.6
18	Female	1.7
18	Female	1.7
18	Female	1.7
18	Female	1.7
18	Female	1.7
18	Male	1.7
18	Female	1.7
18	Male	1.7
18	Female	1.7
19	Female	1.7
19	Female	1.7
19	Female	1.7
19	Female	1.7
19	Female	1.7
19	Female	1.7
19	Female	1.7
19	Female	1.7
20	Female	1.7
20	Female	1.7
20	Female	1.7
20	Female	1.7
20	Female	1.7
20	Male	1.7
20	Male	1.7
20	Female	1.7
20	Female	1.7
21	Female	1.7
21	Female	1.7
21	Female	1.7
21	Female	1.7
21	Male	1.7
22	Female	1.7
22	Female	1.7
22	Female	1.7
22	Female	1.7
22	Female	1.7
22	Male	1.7
22	Female	1.7
22	Female	1.7
22	Male	1.7
23	Male	1.7
23	Female	1.7
23	Male	1.7
23	Female	1.7
23	Female	1.7
23	Female	1.7
23	Female	1.7
23	Male	1.7
23	Female	1.7
23	Female	1.7
23	Female	1.7
23	Female	1.7
24	Male	1.7
24	Female	1.7
24	Male	1.7
24	Male	1.7
24	Male	1.7
24	Female	1.7
24	Female	1.7
24	Female	1.7
24	Female	1.7
24	Female	1.7
24	Female	1.7
24	Female	1.7
24	Female	1.7
24	Male	1.7
24	Female	1.7
24	Female	1.7
24	Female	1.7
24	Male	1.7
24	Female	1.7
24	Female	1.7
24	Female	1.7
24	Male	1.7
24	Female	1.7
24	Male	1.7
24	Female	1.7
24	Male	1.7
24	Male	1.7
24	Female	1.7
24	Male	1.7
24	Male	1.7
24	Male	1.7
24	Female	1.7
24	Female	1.7
25	Female	1.7
25	Female	1.7
25	Male	1.7
25	Male	1.7
25	Female	1.7
25	Female	1.7
25	Female	1.7
25	Female	1.7
25	Male	1.7
25	Male	1.7
26	Female	1.7
26	Male	1.7
26	Male	1.7
26	Female	1.7
26	Female	1.7
26	Female	1.7
26	Female	1.7
26	Female	1.7
26	Male	1.7
26	Female	1.7
26	Female	1.7
26	Male	1.7
26	Female	1.7
26	Female	1.7
26	Female	1.7
27	Female	1.7
27	Male	1.7
27	Female	1.7
27	Female	1.7
27	Male	1.7
27	Female	1.7
27	Male	1.7
27	Female	1.7
27	Female	1.7
27	Male	1.7
27	Female	1.7
27	Male	1.7
27	Female	1.7
27	Female	1.7
27	Female	1.7
27	Female	1.7
28	Female	1.7
28	Female	1.7
28	Female	1.7
28	Female	1.7
28	Female	1.7
28	Female	1.7
28	Female	1.7
28	Female	1.7
28	Female	1.7
28	Male	1.7
28	Female	1.7
28	Female	1.7
29	Female	1.7
29	Female	1.7
29	Female	1.7
29	Female	1.7
29	Male	1.7
29	Male	1.7
29	Male	1.7
29	Female	1.7
29	Female	1.7
29	Male	1.7
29	Female	1.7
29	Female	1.7
29	Female	1.7
29	Female	1.7
29	Female	1.7
29	Female	1.7
29	Male	1.7
29	Female	1.7
29	Female	1.7
29	Female	1.7
29	Female	1.7
30	Male	1.7
30	Female	1.7
30	Female	1.7
30	Female	1.7
30	Female	1.7
30	Female	1.7
30	Male	1.7
30	Female	1.7
30	Female	1.7
30	Female	1.7
30	Female	1.7
30	Female	1.7
31	Female	1.7
31	Female	1.7
31	Female	1.7
31	Female	1.7
31	Female	1.7
31	Female	1.7
31	Female	1.7
31	Female	1.7
31	Female	1.7
31	Female	1.7
31	Female	1.7
31	Female	1.7
31	Female	1.7
31	Female	1.7
31	Female	1.7
31	Female	1.7
31	Male	1.7
31	Female	1.7
32	Male	1.7
32	Female	1.7
32	Female	1.7
32	Female	1.7
32	Male	1.7
32	Female	1.7
32	Female	1.7
32	Female	1.7
32	Female	1.7
32	Female	1.7
32	Female	1.7
33	Female	1.7
33	Male	1.7
33	Female	1.7
33	Female	1.7
33	Female	1.7
33	Female	1.7
33	Female	1.7
33	Female	1.7
33	Female	1.7
33	Female	1.7
33	Female	1.7
33	Female	1.7
33	Female	1.7
33	Female	1.7
33	Female	1.7
33	Female	1.7
34	Female	1.7
34	Female	1.7
34	Female	1.7
34	Female	1.7
34	Male	1.7
34	Female	1.7
34	Female	1.7
34	Female	1.7
34	Female	1.7
34	Female	1.7
34	Female	1.7
34	Female	1.7
34	Female	1.7
34	Female	1.7
34	Female	1.7
34	Male	1.7
34	Male	1.7
34	Male	1.7
34	Male	1.7
34	Female	1.7
34	Female	1.7
35	Female	1.7
35	Female	1.7
35	Female	1.7
35	Female	1.7
35	Female	1.7
35	Female	1.7
35	Female	1.7
35	Female	1.7
35	Female	1.7
35	Female	1.7
35	Female	1.7
35	Male	1.7
36	Male	1.7
36	Female	1.7
36	Male	1.7
36	Male	1.7
36	Female	1.7
36	Male	1.7
36	Female	1.7
36	Female	1.7
36	Male	1.7
36	Female	1.7
36	Female	1.7
36	Female	1.7
37	Female	1.7
37	Female	1.7
37	Female	1.7
37	Female	1.7
37	Female	1.7
37	Female	1.7
37	Female	1.7
37	Female	1.7
37	Female	1.7
37	Female	1.7
37	Female	1.7
37	Male	1.7
37	Male	1.7
37	Male	1.7
37	Female	1.7
37	Female	1.7
37	Female	1.7
37	Female	1.7
37	Female	1.7
38	Female	1.7
38	Female	1.7
38	Female	1.7
38	Female	1.7
38	Male	1.7
38	Male	1.7
38	Female	1.7
38	Female	1.7
38	Female	1.7
38	Female	1.7
38	Female	1.7
38	Male	1.7
38	Male	1.7
38	Male	1.7
38	Male	1.7
38	Female	1.7
38	Female	1.7
38	Female	1.7
39	Female	1.7
39	Female	1.7
39	Female	1.7
39	Female	1.7
39	Male	1.7
39	Female	1.7
39	Female	1.7
39	Female	1.7
39	Female	1.7
39	Female	1.7
39	Female	1.7
39	Female	1.7
39	Female	1.7
39	Male	1.7
39	Male	1.7
39	Female	1.7
39	Male	1.7
39	Female	1.7
40	Female	1.7
40	Female	1.7
40	Female	1.7
40	Female	1.7
40	Female	1.7
40	Male	1.7
40	Female	1.7
40	Female	1.7
40	Female	1.7
40	Female	1.7
40	Female	1.7
40	Female	1.7
40	Female	1.7
40	Female	1.7
40	Female	1.7
40	Male	1.7
40	Female	1.7
40	Female	1.7
41	Female	1.7
41	Female	1.7
41	Male	1.7
41	Female	1.7
41	Female	1.7
41	Female	1.7
41	Female	1.7
41	Female	1.7
41	Female	1.7
41	Female	1.7
41	Female	1.7
41	Female	1.7
41	Female	1.7
41	Female	1.7
41	Female	1.7
41	Female	1.7
41	Female	1.7
41	Female	1.7
42	Male	1.7
42	Female	1.7
42	Female	1.7
42	Female	1.7
42	Male	1.7
42	Female	1.7
42	Female	1.7
42	Female	1.7
42	Female	1.7
42	Male	1.7
42	Male	1.7
42	Female	1.7
42	Male	1.7
42	Female	1.7
42	Female	1.7
43	Female	1.7
43	Female	1.7
43	Female	1.7
43	Female	1.7
43	Female	1.7
43	Female	1.7
43	Female	1.7
43	Female	1.7
43	Female	1.7
43	Female	1.7
43	Female	1.7
43	Male	1.7
43	Female	1.7
44	Female	1.7
44	Female	1.7
44	Female	1.7
44	Female	1.7
44	Female	1.7
44	Male	1.7
44	Male	1.7
44	Female	1.7
44	Female	1.7
44	Female	1.7
44	Male	1.7
44	Male	1.7
44	Female	1.7
44	Female	1.7
45	Female	1.7
45	Female	1.7
45	Female	1.7
45	Male	1.7
45	Female	1.7
45	Female	1.7
45	Female	1.7
45	Male	1.7
45	Female	1.7
45	Female	1.7
45	Female	1.7
45	Female	1.7
45	Female	1.7
45	Female	1.7
45	Female	1.7
45	Female	1.7
45	Female	1.7
45	Female	1.7
45	Female	1.7
45	Female	1.7
45	Female	1.7
45	Female	1.7
46	Female	1.7
46	Female	1.7
46	Female	1.7
46	Female	1.7
46	Female	1.7
46	Female	1.7
46	Female	1.7
46	Female	1.7
46	Female	1.7
46	Female	1.7
46	Female	1.7
46	Female	1.7
46	Female	1.7
46	Female	1.7
46	Female	1.7
46	Female	1.7
46	Male	1.7
46	Female	1.7
46	Female	1.7
46	Female	1.7
46	Female	1.7
46	Male	1.7
46	Female	1.7
46	Female	1.7
46	Female	1.7
46	Male	1.7
47	Female	1.7
47	Male	1.7
47	Female	1.7
47	Female	1.7
47	Female	1.7
47	Female	1.7
47	Female	1.7
47	Female	1.7
47	Male	1.7
47	Female	1.7
47	Female	1.7
47	Female	1.7
47	Female	1.7
48	Female	1.7
48	Female	1.7
48	Male	1.7
48	Male	1.7
48	Male	1.7
48	Female	1.7
48	Female	1.7
48	Female	1.7
48	Female	1.7
48	Male	1.7
48	Female	1.7
48	Female	1.7
48	Female	1.7
48	Male	1.7
48	Male	1.7
48	Female	1.7
48	Female	1.7
48	Male	1.7
49	Male	1.7
49	Female	1.7
49	Female	1.7
49	Female	1.7
49	Female	1.7
49	Female	1.7
49	Female	1.7
49	Female	1.7
49	Male	1.7
49	Female	1.7
49	Female	1.7
49	Female	1.7
49	Female	1.7
49	Male	1.7
49	Female	1.7
49	Female	1.7
49	Female	1.7
49	Female	1.7
49	Female	1.7
49	Female	1.7
49	Male	1.7
49	Female	1.7
50	Female	1.7
50	Female	1.7
50	Female	1.7
50	Female	1.7
50	Female	1.7
50	Female	1.7
50	Female	1.7
50	Female	1.7
50	Female	1.7
50	Female	1.7
50	Female	1.7
50	Female	1.7
50	Female	1.7
50	Female	1.7
50	Male	1.7
50	Male	1.7
50	Male	1.7
50	Female	1.7
50	Female	1.7
50	Female	1.7
50	Female	1.7
50	Male	1.7
50	Male	1.7
50	Female	1.7
50	Female	1.7
50	Female	1.7
50	Female	1.7
50	Male	1.7
50	Female	1.7
50	Female	1.7
51	Female	1.7
51	Female	1.7
51	Female	1.7
51	Male	1.7
51	Female	1.7
51	Male	1.7
51	Female	1.7
51	Female	1.7
51	Male	1.7
51	Male	1.7
51	Female	1.7
51	Female	1.7
51	Female	1.7
51	Male	1.7
51	Female	1.7
51	Female	1.7
51	Female	1.7
51	Female	1.7
51	Female	1.7
51	Female	1.7
51	Male	1.7
52	Female	1.7
52	Male	1.7
52	Female	1.7
52	Female	1.7
52	Male	1.7
52	Female	1.7
52	Male	1.7
52	Female	1.7
52	Female	1.7
52	Female	1.7
52	Female	1.7
52	Female	1.7
52	Male	1.7
52	Female	1.7
52	Female	1.7
52	Female	1.7
52	Female	1.7
52	Male	1.7
52	Female	1.7
52	Female	1.7
52	Female	1.7
52	Male	1.7
52	Male	1.7
52	Female	1.7
52	Male	1.7
52	Female	1.7
52	Female	1.7
52	Female	1.7
52	Female	1.7
52	Female	1.7
52	Female	1.7
53	Female	1.7
53	Female	1.7
53	Female	1.7
53	Female	1.7
53	Female	1.7
53	Male	1.7
53	Female	1.7
53	Female	1.7
53	Female	1.7
53	Male	1.7
53	Female	1.7
53	Female	1.7
53	Female	1.7
53	Male	1.7
53	Female	1.7
53	Female	1.7
53	Male	1.7
53	Male	1.7
53	Female	1.7
54	Female	1.7
54	Female	1.7
54	Female	1.7
54	Female	1.7
54	Female	1.7
54	Female	1.7
54	Male	1.7
54	Female	1.7
54	Male	1.7
54	Female	1.7
54	Female	1.7
54	Male	1.7
54	Female	1.7
54	Female	1.7
54	Female	1.7
54	Female	1.7
54	Male	1.7
54	Male	1.7
54	Female	1.7
55	Female	1.7
55	Female	1.7
55	Female	1.7
55	Female	1.7
55	Female	1.7
55	Female	1.7
55	Male	1.7
55	Male	1.7
55	Male	1.7
55	Male	1.7
55	Female	1.7
55	Male	1.7
55	Male	1.7
55	Female	1.7
55	Female	1.7
55	Male	1.7
55	Female	1.7
55	Male	1.7
55	Male	1.7
55	Male	1.7
55	Female	1.7
55	Female	1.7
55	Male	1.7
55	Female	1.7
56	Female	1.7
56	Male	1.7
56	Female	1.7
56	Female	1.7
56	Female	1.7
56	Female	1.7
56	Female	1.7
56	Male	1.7
56	Male	1.7
56	Male	1.7
56	Female	1.7
56	Female	1.7
56	Female	1.7
56	Female	1.7
56	Female	1.7
56	Female	1.7
56	Male	1.7
56	Male	1.7
56	Male	1.7
56	Female	1.7
56	Female	1.7
56	Female	1.7
57	Female	1.7
57	Male	1.7
57	Female	1.7
57	Female	1.7
57	Female	1.7
57	Female	1.7
57	Female	1.7
57	Female	1.7
57	Female	1.7
57	Male	1.7
57	Male	1.7
57	Male	1.7
57	Female	1.7
57	Female	1.7
57	Male	1.7
57	Female	1.7
57	Female	1.7
57	Female	1.7
57	Female	1.7
58	Female	1.7
58	Female	1.7
58	Male	1.7
58	Female	1.7
58	Female	1.7
58	Male	1.7
58	Male	1.7
58	Female	1.7
58	Female	1.7
58	Male	1.7
58	Female	1.7
58	Female	1.7
58	Female	1.7
58	Female	1.7
58	Female	1.7
58	Female	1.7
58	Male	1.7
58	Female	1.7
58	Female	1.7
58	Female	1.7
58	Female	1.7
58	Female	1.7
58	Female	1.7
58	Female	1.7
58	Male	1.7
58	Female	1.7
58	Female	1.7
58	Female	1.7
58	Female	1.7
58	Male	1.7
58	Male	1.7
58	Male	1.7
58	Female	1.7
59	Male	1.7
59	Male	1.7
59	Female	1.7
59	Female	1.7
59	Female	1.7
59	Female	1.7
59	Female	1.7
59	Female	1.7
59	Female	1.7
59	Male	1.7
59	Female	1.7
59	Female	1.7
59	Female	1.7
59	Female	1.7
59	Female	1.7
59	Female	1.7
59	Female	1.7
59	Male	1.7
59	Female	1.7
59	Female	1.7
59	Female	1.7
59	Male	1.7
59	Male	1.7
59	Male	1.7
59	Female	1.7
59	Female	1.7
59	Male	1.7
59	Female	1.7
59	Male	1.7
59	Female	1.7
59	Female	1.7
59	Male	1.7
59	Female	1.7
59	Male	1.7
60	Female	1.7
60	Female	1.7
60	Female	1.7
60	Female	1.7
60	Female	1.7
60	Female	1.7
60	Male	1.7
60	Male	1.7
60	Female	1.7
60	Female	1.7
60	Male	1.7
60	Female	1.7
60	Female	1.7
60	Male	1.7
60	Female	1.7
60	Female	1.7
60	Female	1.7
60	Male	1.7
60	Male	1.7
60	Female	1.7
60	Female	1.7
61	Female	1.7
61	Male	1.7
61	Female	1.7
61	Male	1.7
61	Female	1.7
61	Female	1.7
61	Female	1.7
61	Female	1.7
61	Male	1.7
61	Female	1.7
61	Female	1.7
61	Female	1.7
61	Female	1.7
61	Female	1.7
61	Female	1.7
61	Male	1.7
61	Male	1.7
61	Female	1.7
61	Male	1.7
61	Male	1.7
61	Male	1.7
61	Male	1.7
61	Female	1.7
61	Female	1.7
61	Female	1.7
61	Female	1.7
61	Female	1.7
61	Female	1.7
62	Female	1.7
62	Male	1.7
62	Female	1.7
62	Male	1.7
62	Male	1.7
62	Female	1.7
62	Male	1.7
62	Female	1.7
62	Female	1.7
62	Female	1.7
62	Female	1.7
62	Male	1.7
62	Male	1.7
62	Female	1.7
62	Female	1.7
62	Female	1.7
62	Female	1.7
62	Female	1.7
62	Female	1.7
63	Male	1.7
63	Female	1.7
63	Female	1.7
63	Female	1.7
63	Female	1.7
63	Female	1.7
63	Female	1.7
63	Female	1.7
63	Female	1.7
63	Female	1.7
63	Male	1.7
63	Female	1.7
63	Female	1.7
63	Female	1.7
64	Female	1.7
64	Female	1.7
64	Female	1.7
64	Female	1.7
64	Female	1.7
64	Female	1.7
64	Male	1.7
64	Female	1.7
64	Female	1.7
64	Female	1.7
64	Female	1.7
64	Female	1.7
64	Female	1.7
64	Female	1.7
64	Female	1.7
64	Male	1.7
64	Female	1.7
64	Male	1.7
64	Female	1.7
64	Female	1.7
64	Female	1.7
64	Male	1.7
64	Female	1.7
64	Female	1.7
64	Male	1.7
64	Female	1.7
64	Female	1.7
65	Female	1.7
65	Male	1.7
65	Female	1.7
65	Female	1.7
65	Female	1.7
65	Female	1.7
65	Female	1.7
65	Female	1.7
65	Female	1.7
65	Female	1.7
65	Male	1.7
65	Female	1.7
65	Female	1.7
65	Female	1.7
65	Female	1.7
65	Female	1.7
65	Female	1.7
65	Female	1.7
65	Female	1.7
66	Female	1.7
66	Female	1.7
66	Male	1.7
66	Female	1.7
66	Female	1.7
66	Female	1.7
66	Female	1.7
66	Male	1.7
66	Female	1.7
66	Female	1.7
66	Male	1.7
66	Female	1.7
66	Female	1.7
66	Male	1.7
66	Female	1.7
66	Female	1.7
66	Female	1.7
66	Female	1.7
66	Female	1.7
66	Female	1.7
66	Female	1.7
66	Male	1.7
66	Female	1.7
66	Female	1.7
66	Male	1.7
66	Female	1.7
66	Female	1.7
66	Female	1.7
67	Female	1.7
67	Female	1.7
67	Female	1.7
67	Female	1.7
67	Male	1.7
67	Female	1.7
67	Female	1.7
67	Female	1.7
67	Female	1.7
67	Male	1.7
67	Female	1.7
67	Female	1.7
67	Male	1.7
67	Female	1.7
67	Male	1.7
68	Female	1.7
68	Male	1.7
68	Female	1.7
68	Female	1.7
68	Male	1.7
68	Female	1.7
68	Female	1.7
68	Male	1.7
68	Female	1.7
68	Female	1.7
68	Female	1.7
68	Female	1.7
68	Female	1.7
68	Male	1.7
68	Male	1.7
68	Female	1.7
68	Male	1.7
68	Female	1.7
68	Female	1.7
68	Female	1.7
68	Male	1.7
68	Male	1.7
68	Male	1.7
68	Female	1.7
68	Female	1.7
68	Female	1.7
68	Female	1.7
68	Female	1.7
68	Female	1.7
68	Female	1.7
68	Male	1.7
68	Male	1.7
68	Female	1.7
69	Female	1.7
69	Female	1.7
69	Female	1.7
69	Female	1.7
69	Female	1.7
69	Female	1.7
69	Female	1.7
69	Female	1.7
69	Female	1.7
69	Male	1.7
69	Female	1.7
69	Female	1.7
69	Female	1.7
69	Female	1.7
69	Female	1.7
69	Female	1.7
69	Male	1.7
69	Female	1.7
69	Female	1.7
69	Female	1.7
69	Female	1.7
69	Female	1.7
69	Female	1.7
69	Female	1.7
69	Female	1.7
69	Female	1.7
69	Male	1.7
69	Male	1.7
69	Female	1.7
70	Female	1.7
70	Female	1.7
70	Female	1.7
70	Female	1.7
70	Female	1.7
70	Female	1.7
70	Female	1.7
70	Male	1.7
70	Male	1.7
70	Female	1.7
70	Female	1.7
70	Male	1.7
70	Female	1.7
70	Male	1.7
70	Male	1.7
70	Female	1.7
70	Female	1.7
70	Female	1.7
70	Female	1.7
70	Female	1.7
70	Male	1.7
70	Female	1.7
70	Male	1.7
70	Male	1.7
70	Female	1.7
71	Male	1.7
71	Male	1.7
71	Female	1.7
71	Female	1.7
71	Female	1.7
71	Female	1.7
71	Female	1.7
71	Female	1.7
71	Male	1.7
71	Male	1.7
71	Female	1.7
71	Female	1.7
71	Female	1.7
71	Female	1.7
71	Male	1.7
71	Male	1.7
71	Female	1.7
71	Male	1.7
71	Female	1.7
71	Female	1.7
71	Male	1.7
71	Male	1.7
71	Male	1.7
72	Female	1.7
72	Female	1.7
72	Female	1.7
72	Female	1.7
72	Male	1.7
72	Female	1.7
72	Male	1.7
72	Male	1.7
72	Female	1.7
72	Female	1.7
72	Female	1.7
72	Female	1.7
72	Female	1.7
72	Female	1.7
72	Male	1.7
72	Male	1.7
72	Female	1.7
72	Female	1.7
73	Male	1.7
73	Female	1.7
73	Male	1.7
73	Female	1.7
73	Female	1.7
73	Female	1.7
73	Male	1.7
73	Female	1.7
73	Male	1.7
73	Female	1.7
73	Male	1.7
73	Female	1.7
73	Female	1.7
73	Male	1.7
73	Female	1.7
73	Female	1.7
73	Female	1.7
73	Female	1.7
73	Female	1.7
73	Female	1.7
74	Female	1.7
74	Female	1.7
74	Male	1.7
74	Female	1.7
74	Female	1.7
74	Female	1.7
74	Female	1.7
74	Female	1.7
74	Male	1.7
74	Female	1.7
74	Female	1.7
74	Female	1.7
74	Male	1.7
74	Female	1.7
74	Male	1.7
74	Male	1.7
74	Male	1.7
74	Female	1.7
74	Female	1.7
74	Male	1.7
74	Female	1.7
74	Female	1.7
74	Female	1.7
75	Female	1.7
75	Male	1.7
75	Female	1.7
75	Female	1.7
75	Female	1.7
75	Male	1.7
75	Female	1.7
75	Female	1.7
75	Male	1.7
75	Male	1.7
75	Female	1.7
75	Female	1.7
75	Female	1.7
18	Female	1.8
18	Male	1.8
18	Female	1.8
18	Female	1.8
18	Male	1.8
18	Female	1.8
18	Female	1.8
18	Female	1.8
18	Female	1.8
18	Female	1.8
18	Female	1.8
19	Female	1.8
19	Female	1.8
19	Male	1.8
19	Male	1.8
19	Female	1.8
19	Female	1.8
19	Female	1.8
19	Female	1.8
19	Female	1.8
19	Female	1.8
19	Female	1.8
19	Female	1.8
19	Female	1.8
19	Female	1.8
19	Male	1.8
19	Female	1.8
19	Female	1.8
19	Male	1.8
19	Female	1.8
19	Female	1.8
19	Male	1.8
19	Female	1.8
19	Female	1.8
19	Female	1.8
19	Female	1.8
20	Male	1.8
20	Female	1.8
20	Female	1.8
20	Female	1.8
20	Male	1.8
20	Female	1.8
20	Female	1.8
20	Male	1.8
20	Female	1.8
20	Female	1.8
20	Male	1.8
20	Male	1.8
20	Female	1.8
20	Female	1.8
20	Female	1.8
20	Female	1.8
20	Female	1.8
20	Female	1.8
20	Male	1.8
20	Female	1.8
21	Female	1.8
21	Female	1.8
21	Female	1.8
21	Female	1.8
21	Female	1.8
21	Female	1.8
21	Male	1.8
21	Female	1.8
21	Female	1.8
21	Male	1.8
21	Male	1.8
21	Female	1.8
21	Female	1.8
21	Female	1.8
21	Female	1.8
21	Male	1.8
21	Female	1.8
21	Female	1.8
21	Female	1.8
21	Female	1.8
21	Female	1.8
21	Male	1.8
21	Female	1.8
21	Female	1.8
21	Female	1.8
21	Female	1.8
21	Female	1.8
21	Female	1.8
22	Female	1.8
22	Male	1.8
22	Female	1.8
22	Female	1.8
22	Female	1.8
22	Female	1.8
22	Female	1.8
22	Female	1.8
22	Female	1.8
22	Female	1.8
22	Female	1.8
22	Female	1.8
22	Female	1.8
22	Female	1.8
22	Female	1.8
22	Female	1.8
22	Female	1.8
22	Female	1.8
22	Female	1.8
22	Female	1.8
22	Female	1.8
22	Male	1.8
22	Female	1.8
22	Male	1.8
22	Female	1.8
22	Female	1.8
[truncated: 15,511 more rows]

[truncated: 9 more sheets: P, Urea, Cre, Sodium, Potassium, Chloride, TSH, FT4, FT3]
